# Supplementary material for: Medical residents’ mental distress in the COVID-19 pandemic: An urgent need for mental health care
Source: PLoS One. 2022 Mar 31;17(3):e0266228. doi: 10.1371/journal.pone.0266228 (PMC8970479; doi:10.1371/journal.pone.0266228)
Supplement: S1 Data — (XLSX) [file pone.0266228.s001.xlsx]

## Sheet: Answers to form 1
If you agree to participate in the survey, select below:	biological sex	age in years	What is your ethnicity?	With whom you live?	Do you have children?	In which Brazilian state does your residency program develop?	Your residency program is provided by a service:	Is your residency program linked to any university service?	What large area of ​​residence are you in?	What year of residency are you in?	At the moment, what is your situation?	Has your weekly workload of residence changed after the pandemic situation in the country?	If so, how many more or less hours have you been working since the beginning of the pandemic?	In the sector where you are working, do you have contact with patients with Covid-19?	Coronavirus-19 Impact Scale [I look for news about the pandemic whenever I have time]	Coronavirus-19 Impact Scale [I'm afraid of getting the disease and passing it on to the people I love]	Coronavirus-19 Impact Scale [I have experienced physical reactions such as sweating, difficulty breathing, nausea or palpitations]	Coronavirus-19 Impact Scale [I am afraid to persist with exaggerated concern about hygiene and contact after the pandemic]	Coronavirus-19 Impact Scale [My alcohol consumption has increased during the pandemic]	Coronavirus-19 impact scale [I am avoiding seeing patients with or suspected covid-19]	Coronavirus-19 Impact Scale [I feel safe at work]	Coronavirus-19 Impact Scale [My marijuana use has increased during the pandemic]	Coronavirus-19 impact scale [I work in an industry with a high risk of contamination]	Coronavirus-19 Impact Scale [I believe that the PPE's available are effective for my protection]	Coronavirus-19 Impact Scale [My tobacco consumption has increased during the pandemic]	Coronavirus-19 Impact Scale [My preceptors are supporting me to act in the care of covid-19]	Coronavirus-19 Impact Scale [We have a service prepared to meet the demands of the pandemic]	Impact scale coronavirus-19 [I feel qualified to act in the care of covid-19]	Coronavirus-19 Impact Scale [My use of stimulants such as cocaine or amphetamines has increased during the pandemic]	Coronavirus-19 Impact Scale [The service where I work makes PPE available]	Coronavirus-19 Impact Scale [I notice that my social relationships are compromised]	Coronavirus-19 Impact Scale [I will be a better qualified professional for having experienced the pandemic]	What actions have you taken to take care of your mental health?	Patient Health Questionnaire-9 [In the past two weeks, how many days have you had little interest or pleasure in doing things?]	Patient Health Questionnaire-9 [In the past two weeks, how many days have you felt down, depressed, or hopeless?]	Patient Health Questionnaire-9 [In the past two weeks, how many days have you had trouble falling asleep or staying asleep, or have you slept more than usual?]	Patient Health Questionnaire-9 [In the past two weeks, how many days have you felt tired or low on energy?]	Patient Health Questionnaire-9 [In the past two weeks, how many days have you had a lack of appetite or have you eaten too much?]	Patient Health Questionnaire-9 [In the past two weeks, how many days have you felt bad about yourself or felt that you were a failure or that you let your family or yourself down?]	Patient Health Questionnaire-9 [In the past two weeks, how many days have you had trouble concentrating on things (like reading the newspaper or watching television)?]	Patient Health Questionnaire-9 [In the past two weeks, how many days have you been slow to move or speak (to the point that other people notice), or conversely, have you been so agitated that you was walking around more than usual?]	Patient Health Questionnaire-9 [In the past two weeks, how many days have you thought about hurting yourself in some way or that it would be better to be dead?]	Considering the last two weeks, did the previous symptoms cause you any kind of difficulty in working or studying or taking care of things at home or getting along with people?	General Anxiety Disorder-7 [Feeling anxious, nervous, or very tense]	General Anxiety Disorder-7 [Not being able to stop or control worries]	General Anxiety Disorder-7 [Worrying Too Much About Various Things]	General Anxiety Disorder-7 [Difficulty Relaxing]	General Anxiety Disorder-7 [Being so agitated it becomes difficult to sit still]	General Anxiety Disorder-7 [Being easily annoyed or irritated]
I agree to participate	Female	24	brown	Spouse (partner, boyfriend or fiancé)	No	SP	Public	No	Gynecology and Obstetrics	1st year	My role has been changed to meet a specific pandemic demand	No		Yea	Much	Extremely	moderately	Much	Not even a little	moderately	Not even a little	Not even a little	Not even a little	Not even a little	Not even a little	moderately	A little bit	Not even a little	Not even a little	moderately	moderately	Not even a little	Psychotherapy, Support with fellow residents, preceptors and/or staff, Conversation with friends and family	Less than a week	Almost everyday	Almost everyday	a week or more	Almost everyday	a week or more	a week or more	Less than a week	Less than a week	Much difficulty	Several days	More than half the days	More than half the days	More than half the days	Several days	More than half the days
I agree to participate	Female	26	White	Alone	No	LOL	Public	Yea	Pediatrics	1st year	I was removed from my position due to an operational/administrative decision of my service	Yea	5 hours or less	Yea	Much	moderately	A little bit	Not even a little	Not even a little	Not even a little	A little bit	Not even a little	A little bit	Not even a little	Not even a little	Much	A little bit	Not even a little	Not even a little	moderately	moderately	A little bit	I'm not careful	a week or more	Less than a week	no day	Almost everyday	Almost everyday	a week or more	Less than a week	no day	no day	Much difficulty	Several days	Not once	Several days	Several days	Not once	Not once
I agree to participate	Male	24	White	Alone	No	LOL	Public	Yea	emergency medicine	1st year	I follow my normal residence, without any changes	Yea	5 hours or less	Yea	Much	Extremely	Not even a little	Not even a little	Much	Much	A little bit	Not even a little	Extremely	Not even a little	Not even a little	Much	Much	A little bit	Not even a little	Extremely	moderately	Extremely	Support with fellow residents, preceptors and/or staff, Conversation with friends and family	a week or more	Less than a week	no day	a week or more	no day	no day	Almost everyday	no day	no day	little difficulty	More than half the days	Not once	Several days	Not once	Not once	Several days
I agree to participate	Male	27	White	Family (parents and/or sibling)	No	SP	Public	Yea	emergency medicine	1st year	I am a suspected/probable case of covid-19	No		Yea	Much	moderately	A little bit	A little bit	Much	A little bit	A little bit	Not even a little	A little bit	A little bit	Not even a little	Extremely	moderately	moderately	Not even a little	Extremely	A little bit	Extremely	I'm not careful	no day	no day	no day	no day	no day	no day	no day	no day	no day	little difficulty	Not once	Not once	Not once	Not once	Not once	Not once
I agree to participate	Female	31	brown	Family (parents and/or sibling)	No	EC	Public	No	emergency medicine	1st year	I was removed from my position due to an operational/administrative decision of my service	Yea	5 hours or less	No	moderately	Extremely	moderately	Not even a little	moderately	Not even a little	A little bit	Not even a little	moderately	A little bit	Not even a little	A little bit	moderately	moderately	Not even a little	A little bit	A little bit	Much	Conversation with friends and family	Less than a week	Less than a week	Less than a week	a week or more	a week or more	no day	Less than a week	Less than a week	no day	little difficulty	Several days	Several days	Several days	Several days	Several days	Not once
I agree to participate	Male	27	White	Alone	No	RJ	Public	Yea	Dermatology	1st year	I follow my normal residence, without any changes	Yea	5 hours or less	No	moderately	Extremely	Much	Much	Not even a little	Much	A little bit	Not even a little	A little bit	Not even a little	Not even a little	Much	Not even a little	A little bit	Not even a little	A little bit	moderately	Much	Conversation with friends and family	a week or more	a week or more	Almost everyday	Almost everyday	Almost everyday	Less than a week	a week or more	Almost everyday	Less than a week	little difficulty	More than half the days	More than half the days	More than half the days	More than half the days	Several days	Several days
I agree to participate	Female	30	White	Spouse (partner, boyfriend or fiancé)	No	SP	Public	Yea	Gynecology and Obstetrics	1st year	I was removed from my position due to an operational/administrative decision of my service	Yea	- 3 hours	No	Extremely	Much	Not even a little	moderately	A little bit	Not even a little	Not even a little	Not even a little	moderately	Not even a little	Not even a little	Not even a little	Not even a little	A little bit	Not even a little	A little bit	Not even a little	moderately	Conversation with friends and family	Less than a week	a week or more	no day	a week or more	Almost everyday	a week or more	Less than a week	a week or more	no day	Much difficulty	More than half the days	More than half the days	More than half the days	More than half the days	Not once	More than half the days
I agree to participate	Female	32	White	Alone	No	SP	Private	No	Radiology and Diagnostic Imaging	2nd year	I was removed from my position due to an operational/administrative decision of my service	Yea	5 hours or less	Yea	moderately	Extremely	Much	moderately	Not even a little	Extremely	Not even a little	Not even a little	Extremely	Not even a little	Not even a little	A little bit	Not even a little	Not even a little	Not even a little	A little bit	Not even a little	A little bit	Mind-body activity, Conversation with friends and family	no day	Less than a week	a week or more	a week or more	no day	a week or more	Almost everyday	Less than a week	no day	Much difficulty	Several days	Not once	Several days	Several days	Not once	Several days
I agree to participate	Male	33	White	Alone	No	SP	Public	No	emergency medicine	3rd year	I follow my normal residence, without any changes	No		Yea	Much	Much	A little bit	A little bit	Not even a little	Not even a little	Not even a little	Not even a little	Extremely	Not even a little	Not even a little	A little bit	Not even a little	moderately	Not even a little	A little bit	Much	Much	Physical activity, Talking with friends and family	no day	Less than a week	Less than a week	a week or more	a week or more	Less than a week	a week or more	a week or more	no day	Much difficulty	Several days	Not once	More than half the days	More than half the days	More than half the days	Almost everyday
I agree to participate	Female	26	White	Friends	No	SP	Public	Yea	Medical clinic	1st year	I was removed from my position due to an operational/administrative decision of my service	Yea	5 hours or less	Yea	Much	Much	Not even a little	Not even a little	Extremely	A little bit	A little bit	Not even a little	moderately	moderately	Not even a little	Much	moderately	A little bit	Not even a little	A little bit	Extremely	moderately	Psychotherapy, Talking with friends and family, I'm not careful	Less than a week	a week or more	a week or more	no day	a week or more	Less than a week	Less than a week	Less than a week	no day	Much difficulty	Almost everyday	Almost everyday	Almost everyday	Almost everyday	More than half the days	Almost everyday
I agree to participate	Male	27	White	Alone	No	SP	Public	Yea	Sports Medicine	1st year	I was removed from my position due to an operational/administrative decision of my service	No		Yea	Much	Much	A little bit	A little bit	Not even a little	moderately	Not even a little	moderately	Extremely	Not even a little	moderately	Not even a little	Not even a little	A little bit	Not even a little	A little bit	Much	Not even a little	Conversation with friends and family	a week or more	Less than a week	Almost everyday	a week or more	Less than a week	no day	Less than a week	no day	no day	little difficulty	More than half the days	More than half the days	Several days	More than half the days	Not once	Not once
I agree to participate	Female	26	White	Family (parents and/or sibling)	No	DF	Public	Yea	Medical clinic	1st year	I follow my normal residence, without any changes	No		No	Much	Extremely	A little bit	Much	Not even a little	Much	Not even a little	Not even a little	Much	Not even a little	Not even a little	moderately	Not even a little	A little bit	Not even a little	Not even a little	Much	Much	Support with fellow residents, preceptors and/or staff, Conversation with friends and family	a week or more	Less than a week	Less than a week	Less than a week	a week or more	a week or more	a week or more	a week or more	no day	little difficulty	More than half the days	More than half the days	More than half the days	More than half the days	Not once	Several days
I agree to participate	Female	25	White	Spouse (partner, boyfriend or fiancé)	No	MG	Public	Yea	Gynecology and Obstetrics	2nd year	My role has been changed to meet a specific pandemic demand	No	5 hours or more	Yea	Extremely	Much	Not even a little	Not even a little	Not even a little	Not even a little	Not even a little	Not even a little	A little bit	Not even a little	Not even a little	A little bit	Not even a little	A little bit	Not even a little	A little bit	moderately	moderately	I'm not careful	no day	no day	Less than a week	Less than a week	no day	no day	Less than a week	no day	no day	Much difficulty	Several days	Not once	Several days	Several days	Not once	Several days
I agree to participate	Female	31	White	Spouse (partner, boyfriend or fiancé)	No	MG	Private	No	Pediatrics	1st year	I follow my normal residence, without any changes	Yea	5 hours or less	No	Extremely	Extremely	A little bit	A little bit	Not even a little	A little bit	moderately	Not even a little	A little bit	moderately	Not even a little	A little bit	A little bit	Not even a little	Not even a little	moderately	Extremely	moderately	Conversation with friends and family	Almost everyday	Almost everyday	Almost everyday	Almost everyday	Almost everyday	Almost everyday	Almost everyday	Almost everyday	no day	Much difficulty	Almost everyday	Almost everyday	Almost everyday	Almost everyday	Almost everyday	Almost everyday
I agree to participate	Female	25	White	Family (parents and/or sibling)	No	GO	Public	No	Pediatrics	2nd year	I follow my normal residence, without any changes	No		No	Extremely	Extremely	Extremely	Not even a little	Not even a little	A little bit	A little bit	Not even a little	moderately	Not even a little	Not even a little	Much	Not even a little	A little bit	Not even a little	Extremely	Extremely	Extremely	Support with fellow residents, preceptors and/or staff, Conversation with friends and family	Almost everyday	Almost everyday	Almost everyday	Almost everyday	Less than a week	Almost everyday	Almost everyday	Almost everyday	Less than a week	Much difficulty	Almost everyday	Almost everyday	Almost everyday	Almost everyday	Not once	Almost everyday
I agree to participate	Female	35	brown	Family (parents and/or sibling)	Yea	RJ	Private	No	emergency medicine	1st year	I follow my normal residence, without any changes	No		Yea	Much	Extremely	moderately	moderately	Much	A little bit	Not even a little	Not even a little	Extremely	A little bit	Not even a little	Much	Extremely	Extremely	Not even a little	Extremely	Much	Extremely	I'm not careful	Almost everyday	Almost everyday	Almost everyday	Almost everyday	Almost everyday	Almost everyday	Almost everyday	Almost everyday	no day	Much difficulty	Almost everyday	Almost everyday	Almost everyday	Almost everyday	More than half the days	Almost everyday
I agree to participate	Female	28	White	Spouse (partner, boyfriend or fiancé)	No	SP	Private	Yea	Family and Community Medicine	1st year	I follow my normal residence, without any changes	No		Yea	moderately	Extremely	moderately	Not even a little	Not even a little	Not even a little	Not even a little	Not even a little	Extremely	Not even a little	Not even a little	Not even a little	A little bit	A little bit	Not even a little	moderately	moderately	Much	Psychotherapy, Mind-body activity	no day	no day	no day	Less than a week	no day	no day	no day	no day	no day	no difficulty	Almost everyday	Several days	Several days	Several days	Not once	Not once
I agree to participate	Female	34	White	Spouse (partner, boyfriend or fiancé)	No	MG	Public	Yea	Surgical Specialties	3rd year	I am a suspected/probable case of covid-19	Yea	- 4 hours	No	Much	Much	A little bit	A little bit	Not even a little	Not even a little	Not even a little	Not even a little	moderately	Not even a little	Not even a little	A little bit	Not even a little	Much	Not even a little	Not even a little	moderately	moderately	Support with fellow residents, preceptors and/or staff, Conversation with friends and family	Almost everyday	a week or more	Less than a week	a week or more	a week or more	Less than a week	Almost everyday	a week or more	no day	Much difficulty	Several days	More than half the days	More than half the days	More than half the days	Several days	Almost everyday
I agree to participate	Female	30	White	Family (parents and/or sibling)	No	GO	Public	Yea	Pediatrics	1st year	I follow my normal residence, without any changes	Yea	5 hours or less	No	Extremely	Extremely	Not even a little	Much	Not even a little	Much	A little bit	Not even a little	A little bit	Not even a little	Not even a little	Much	Not even a little	Not even a little	Not even a little	Not even a little	Extremely	moderately	Conversation with friends and family	Almost everyday	a week or more	a week or more	Almost everyday	Almost everyday	a week or more	Almost everyday	Less than a week	no day	no difficulty	Almost everyday	More than half the days	Almost everyday	Almost everyday	More than half the days	Almost everyday
I agree to participate	Female	26	White	Family (parents and/or sibling)	No	SP	Private	Yea	Dermatology	3rd year	I was removed from my position due to an operational/administrative decision of my service	Yea	5 hours or less	No	Much	Extremely	moderately	Much	Extremely	A little bit	moderately	Not even a little	A little bit	Much	Not even a little	A little bit	A little bit	moderately	Not even a little	A little bit	moderately	Much	Mind-body activity, Support with housemates, preceptors and/or staff, Conversation with friends and family	Less than a week	a week or more	no day	no day	Less than a week	Less than a week	a week or more	no day	no day	little difficulty	Almost everyday	More than half the days	Almost everyday	Several days	Not once	Several days
I agree to participate	Female	30	White	Spouse (partner, boyfriend or fiancé)	No	SP	Public	Yea	Family and Community Medicine	1st year	My role has been changed to meet a specific pandemic demand	Yea	5 hours or more	No	Extremely	Extremely	Extremely	Extremely	Extremely	Extremely	Not even a little	Not even a little	Extremely	Not even a little	Not even a little	Extremely	A little bit	A little bit	Not even a little	moderately	moderately	Much	Conversation with friends and family	Less than a week	Less than a week	Less than a week	Less than a week	Less than a week	Less than a week	Less than a week	Less than a week	Less than a week	Much difficulty	Several days	Several days	Several days	Several days	Several days	Several days
I agree to participate	Female	29	black	Spouse (partner, boyfriend or fiancé)	No	MG	Public	No	General/Basic Surgery	1st year	I follow my normal residence, without any changes	No		Yea	Much	Extremely	A little bit	A little bit	Not even a little	Extremely	Not even a little	Not even a little	moderately	Not even a little	Not even a little	moderately	Not even a little	Not even a little	Not even a little	moderately	Not even a little	moderately	Conversation with friends and family	Less than a week	no day	Almost everyday	a week or more	Almost everyday	no day	Almost everyday	no day	no day	little difficulty	More than half the days	Several days	More than half the days	Almost everyday	Not once	More than half the days
I agree to participate	Male	24	White	Alone	No	SP	Public	Yea	General/Basic Surgery	1st year	I follow my normal residence, without any changes	Yea	- 4 hours	Yea	A little bit	moderately	Not even a little	moderately	Not even a little	Not even a little	moderately	moderately	Much	Much	Not even a little	Not even a little	Not even a little	A little bit	Not even a little	moderately	Extremely	moderately	Support with housemates, preceptors and/or staff, Conversation with friends and family, I don't care	Less than a week	a week or more	no day	Almost everyday	Almost everyday	a week or more	Almost everyday	Less than a week	no day	extreme difficulty	More than half the days	More than half the days	More than half the days	More than half the days	Almost everyday	Almost everyday
I agree to participate	Female	26	brown	Family (parents and/or sibling)	No	GO	Public	No	Pediatrics	1st year	I was removed from my role due to an operational/administrative decision of my service, I was removed from my role because I was in a risk group	Yea		No	Much	Extremely	moderately	Extremely	Much	A little bit	Not even a little	Not even a little	moderately	Not even a little	Not even a little	Much	moderately	A little bit	Not even a little	A little bit	A little bit	moderately	Conversation with friends and family	Almost everyday	Almost everyday	Almost everyday	a week or more	Almost everyday	Almost everyday	a week or more	Almost everyday	Almost everyday	extreme difficulty	Almost everyday	Almost everyday	Almost everyday	Almost everyday	More than half the days	Almost everyday
I agree to participate	Female	27	White	Alone	No	SP	Public	Yea	emergency medicine	3rd year	My role has been changed to meet a specific pandemic demand	No		Yea	Much	Extremely	moderately	Not even a little	Not even a little	Not even a little	Not even a little	Not even a little	Extremely	A little bit	Not even a little	Not even a little	Not even a little	moderately	Not even a little	A little bit	Extremely	moderately	Psychotherapy, Physical activity, Talking with friends and family	Less than a week	Almost everyday	Almost everyday	Almost everyday	a week or more	Almost everyday	Almost everyday	Almost everyday	no day	Much difficulty	Almost everyday	Almost everyday	Almost everyday	Almost everyday	More than half the days	Almost everyday
I agree to participate	Female	29	brown	Alone	No	GO	Public	No	Pediatrics	3rd year	My role has been changed to meet a specific pandemic demand	No		Yea	Extremely	Much	A little bit	A little bit	Not even a little	A little bit	Not even a little	Not even a little	moderately	A little bit	Not even a little	moderately	A little bit	moderately	Not even a little	A little bit	Extremely	moderately	Conversation with friends and family	Almost everyday	a week or more	a week or more	Almost everyday	Almost everyday	a week or more	Almost everyday	Almost everyday	no day	Much difficulty	More than half the days	More than half the days	More than half the days	Several days	Not once	Almost everyday
I agree to participate	Female	29	brown	Alone	No	GO	Public	No	Pediatrics	3rd year	My role has been changed to meet a specific pandemic demand	No		Yea	Extremely	Much	A little bit	A little bit	Not even a little	A little bit	Not even a little	Not even a little	moderately	A little bit	Not even a little	moderately	A little bit	moderately	Not even a little	A little bit	Extremely	moderately	Conversation with friends and family	Almost everyday	a week or more	a week or more	Almost everyday	Almost everyday	a week or more	Almost everyday	Almost everyday	no day	Much difficulty	More than half the days	More than half the days	More than half the days	Several days	Not once	Almost everyday
I agree to participate	Male	26	White	Friends	No	MG	Public	No	General/Basic Surgery	2nd year	I am a suspected/probable case of covid-19	Yea	- 3 hours	Yea	Much	Extremely	Not even a little	Not even a little	moderately	Extremely	Not even a little	A little bit	moderately	A little bit	Not even a little	Much	A little bit	A little bit	Not even a little	Extremely	A little bit	Extremely	Support with fellow residents, preceptors and/or staff, Conversation with friends and family	no day	no day	no day	no day	Less than a week	no day	Less than a week	no day	no day	no difficulty	Not once	Not once	Several days	Not once	Not once	Not once
I agree to participate	Male	28	White	Alone	No	SP	Private	Yea	Radiology and Diagnostic Imaging	1st year	I was removed from my position due to an operational/administrative decision of my service	Yea	+ 4 hours	No	moderately	A little bit	Not even a little	moderately	A little bit	Not even a little	Much	Not even a little	Not even a little	Much	Not even a little	Extremely	Not even a little	Much	Not even a little	Much	Extremely	Not even a little	Physical activity	Less than a week	Almost everyday	Almost everyday	Almost everyday	Almost everyday	Almost everyday	Less than a week	no day	no day	little difficulty	Several days	Not once	Not once	Several days	Not once	Not once
I agree to participate	Female	27	White	Friends	No	MG	Public	Yea	Radiology and Diagnostic Imaging	1st year	I am a suspected/probable case of covid-19, I was removed from my position due to an operational/administrative decision of my service	Yea	5 hours or less	Yea	Extremely	Much	moderately	Not even a little	moderately	Not even a little	Not even a little	Not even a little	A little bit	Not even a little	Not even a little	Extremely	moderately	Not even a little	Not even a little	A little bit	Extremely	moderately	Psychotherapy, Physical activity, Talking with friends and family	Less than a week	Less than a week	a week or more	a week or more	a week or more	Almost everyday	Less than a week	Almost everyday	Less than a week	Much difficulty	Almost everyday	Almost everyday	Almost everyday	Almost everyday	Not once	Not once
I agree to participate	Female	27	White	other relatives	No	RJ	Public	No	Family and Community Medicine	1st year	My role has been changed to meet a specific pandemic demand	Yea	- 4 hours	Yea	A little bit	Extremely	A little bit	Not even a little	Not even a little	Not even a little	Not even a little	Not even a little	Much	Not even a little	Not even a little	Much	moderately	Much	Not even a little	moderately	A little bit	moderately	I'm not careful	Almost everyday	Less than a week	no day	a week or more	Almost everyday	no day	Almost everyday	no day	no day	little difficulty	Almost everyday	Almost everyday	More than half the days	Almost everyday	Almost everyday	Several days
I agree to participate	Female	27	White	Family (parents and/or sibling)	No	MG	Public	Yea	Clinical Specialties	1st year	My role has been changed to meet a specific pandemic demand	Yea	- 3 hours	Yea	Much	Much	moderately	Much	Not even a little	moderately	A little bit	Not even a little	moderately	A little bit	Not even a little	Much	moderately	moderately	Not even a little	moderately	moderately	Extremely	Mind-body activity, Physical activity, Support with housemates, preceptors and/or staff, Conversation with friends and family	Less than a week	Less than a week	a week or more	a week or more	a week or more	Less than a week	Less than a week	no day	no day	little difficulty	More than half the days	Not once	Almost everyday	Several days	Not once	Not once
I agree to participate	Female	27	White	Spouse (partner, boyfriend or fiancé)	No	SP	Public	No	Clinical Specialties	4th year	My role has been changed to meet a specific pandemic demand	Yea	- 1 hour	Yea	Extremely	Extremely	Extremely	Much	Extremely	A little bit	A little bit	Not even a little	Extremely	A little bit	Not even a little	Not even a little	A little bit	moderately	A little bit	moderately	Much	Much	Psychotherapy, Conversation with friends and family	Almost everyday	Almost everyday	Almost everyday	Almost everyday	Almost everyday	a week or more	Almost everyday	a week or more	no day	extreme difficulty	Almost everyday	Almost everyday	Almost everyday	Almost everyday	More than half the days	Almost everyday
I agree to participate	Female	31	brown	Friends	No	MG	Public	Yea	emergency medicine	1st year	My role has been changed to meet a specific pandemic demand	Yea	5 hours or more	Yea	moderately	Much	Not even a little	A little bit	Not even a little	A little bit	A little bit	Not even a little	Much	moderately	Not even a little	moderately	A little bit	A little bit	Not even a little	moderately	A little bit	Much	Physical activity, Support with housemates, preceptors and/or staff, Conversation with friends and family	Less than a week	Less than a week	Almost everyday	Less than a week	Less than a week	a week or more	Almost everyday	a week or more	no day	little difficulty	More than half the days	Almost everyday	Almost everyday	Almost everyday	More than half the days	Several days
I agree to participate	Female	25	White	Alone	No	MG	Public	Yea	Ophthalmology	1st year	I follow my normal residence, without any changes, My role has been changed to meet a specific demand of the pandemic	Yea	5 hours or less	Yea	Extremely	Extremely	Not even a little	moderately	Not even a little	Much	A little bit	Not even a little	Extremely	A little bit	Not even a little	Much	moderately	A little bit	Not even a little	Not even a little	Much	Much	Physical activity, Talking with friends and family	no day	Less than a week	Less than a week	no day	no day	no day	a week or more	no day	no day	Much difficulty	More than half the days	More than half the days	Almost everyday	Not once	Not once	Several days
I agree to participate	Male	27	White	Spouse (partner, boyfriend or fiancé)	No	RJ	Public	Yea	anesthesiology	2nd year	I was removed from my position due to an operational/administrative decision of my service	Yea	- 4 hours	No	Much	Extremely	Much	A little bit	Not even a little	Not even a little	A little bit	Not even a little	Extremely	Much	Not even a little	moderately	Not even a little	moderately	Not even a little	A little bit	Much	Not even a little	Psychotherapy, Physical activity, Talking with friends and family	Less than a week	Less than a week	Almost everyday	a week or more	a week or more	no day	a week or more	Less than a week	no day	Much difficulty	More than half the days	Several days	Several days	More than half the days	Not once	More than half the days
I agree to participate	Female	28	White	Alone	No	LOL	Private	No	Medical clinic	1st year	I follow my normal residence, without any changes, My role has been changed to meet a specific demand of the pandemic	No		No	Much	Extremely	Extremely	Extremely	Extremely	Much	Not even a little	Not even a little	A little bit	A little bit	Not even a little	moderately	Extremely	Not even a little	Not even a little	Much	Much	Much	Support with housemates, preceptors and/or staff, Conversation with friends and family, I don't care	Almost everyday	Almost everyday	Almost everyday	Almost everyday	Almost everyday	Almost everyday	Almost everyday	a week or more	no day	Much difficulty	Almost everyday	More than half the days	More than half the days	Almost everyday	More than half the days	More than half the days
I agree to participate	Male	27	White	Spouse (partner, boyfriend or fiancé)	No	SP	Public	Yea	anesthesiology	2nd year	I follow my normal residence, without any changes	No		Yea	Extremely	Much	Extremely	Not even a little	Not even a little	Not even a little	Not even a little	Not even a little	Extremely	Not even a little	Not even a little	A little bit	A little bit	Not even a little	Not even a little	A little bit	Extremely	A little bit	I'm not careful	no day	Less than a week	a week or more	a week or more	Almost everyday	a week or more	a week or more	no day	no day	little difficulty	More than half the days	Not once	More than half the days	More than half the days	More than half the days	Not once
I agree to participate	Female	25	White	Family (parents and/or sibling)	No	MG	Public	Yea	Medical clinic	1st year	I follow my normal residence, without any changes	Yea	+ 2 hours	No	Not even a little	Extremely	Extremely	Extremely	Much	Much	Not even a little	Not even a little	Much	Not even a little	Not even a little	Much	A little bit	Not even a little	Not even a little	moderately	Extremely	Much	Support with fellow residents, preceptors and/or staff, Conversation with friends and family	Almost everyday	Almost everyday	Almost everyday	Almost everyday	Almost everyday	Almost everyday	Almost everyday	Almost everyday	no day	Much difficulty	Almost everyday	Almost everyday	Almost everyday	Almost everyday	More than half the days	Almost everyday
I agree to participate	Female	26	White	Family (parents and/or sibling)	No	SP	Public	Yea	Gynecology and Obstetrics	2nd year	My role has been changed to meet a specific pandemic demand	Yea	+ 4 hours	Yea	moderately	Extremely	Extremely	Extremely	Much	Much	Not even a little	Not even a little	moderately	Not even a little	Not even a little	moderately	Not even a little	Much	Not even a little	A little bit	Not even a little	moderately	Conversation with friends and family	Almost everyday	Almost everyday	Almost everyday	Almost everyday	a week or more	Less than a week	Less than a week	a week or more	no day	extreme difficulty	More than half the days	Almost everyday	More than half the days	Almost everyday	Several days	Several days
I agree to participate	Male	29	White	Family (parents and/or sibling)	No	SP	Public	Yea	Clinical Specialties	1st year	I follow my normal residence, without any changes	Yea	5 hours or more	Yea	Extremely	Extremely	A little bit	moderately	Not even a little	A little bit	A little bit	Not even a little	Extremely	moderately	Not even a little	moderately	A little bit	Much	Not even a little	Much	A little bit	Much	Conversation with friends and family	Almost everyday	a week or more	Less than a week	Almost everyday	Less than a week	Less than a week	a week or more	Less than a week	a week or more	little difficulty	Several days	Almost everyday	Almost everyday	Several days	Several days	Several days
I agree to participate	Female	25	White	Alone	No	MG	Public	Yea	Gynecology and Obstetrics	1st year	I was removed from my position due to an operational/administrative decision of my service	Yea	5 hours or less	No	moderately	A little bit	Not even a little	Not even a little	Not even a little	Not even a little	A little bit	Not even a little	moderately	A little bit	Not even a little	moderately	moderately	moderately	Not even a little	moderately	Much	Much	Support with fellow residents, preceptors and/or staff, Conversation with friends and family	no day	no day	no day	Less than a week	a week or more	no day	Less than a week	Less than a week	no day	little difficulty	Not once	Not once	Not once	Not once	Not once	Not once
I agree to participate	Male	25	White	Spouse (partner, boyfriend or fiancé)	No	SC	Private	Yea	General/Basic Surgery	1st year	My role has been changed to meet a specific pandemic demand	Yea	5 hours or less	Yea	Much	Much	Not even a little	moderately	Not even a little	Not even a little	moderately	Not even a little	moderately	A little bit	Not even a little	Much	moderately	moderately	Not even a little	moderately	Much	Much	Mind-body activity, Physical activity, Talking with friends and family, I'm not careful	Less than a week	Less than a week	no day	Less than a week	a week or more	Less than a week	Less than a week	Less than a week	no day	little difficulty	More than half the days	More than half the days	More than half the days	More than half the days	Not once	More than half the days
I agree to participate	Male	27	brown	Family (parents and/or sibling)	No	SP	Public	Yea	Family and Community Medicine	1st year	My role has been changed to meet a specific pandemic demand	No		Yea	Much	Much	Not even a little	Not even a little	Not even a little	Not even a little	A little bit	Not even a little	A little bit	Not even a little	Not even a little	Much	moderately	A little bit	Not even a little	moderately	A little bit	Much	Conversation with friends and family	no day	Less than a week	no day	Less than a week	no day	Less than a week	no day	no day	no day	little difficulty	Several days	Several days	Not once	Not once	Not once	Several days
I agree to participate	Male	33	Yellow	Alone	No	SP	Public	No	Orthopedics and Traumatology	2nd year	I follow my normal residence, without any change, I am a suspected/probable case of covid-19	No		Yea	Much	Much	Much	Much	A little bit	Much	Not even a little	Not even a little	Extremely	Not even a little	Not even a little	Not even a little	Not even a little	Not even a little	Not even a little	Not even a little	A little bit	A little bit	Talk to friends and family, I'm not careful	Almost everyday	Almost everyday	Almost everyday	Almost everyday	Almost everyday	Almost everyday	Almost everyday	Almost everyday	a week or more	Much difficulty	Almost everyday	Almost everyday	Almost everyday	Almost everyday	Almost everyday	Almost everyday
I agree to participate	Male	24	White	Alone	No	SP	Public	Yea	Medical clinic	1st year	My role has been changed to meet a specific pandemic demand	Yea	+ 4 hours	Yea	Extremely	Extremely	Extremely	Extremely	Not even a little	Not even a little	A little bit	Not even a little	Much	Extremely	Not even a little	Extremely	moderately	moderately	Not even a little	Extremely	Much	Extremely	Mind-body activity, Physical activity, Support with housemates, preceptors and/or staff, Conversation with friends and family	no day	Less than a week	no day	no day	no day	no day	no day	no day	no day	little difficulty	Not once	Not once	Not once	Not once	Not once	Not once
I agree to participate	Female	28	White	Alone	No	LOL	Public	Yea	emergency medicine	2nd year	I follow my normal residence, without any changes	No		Yea	A little bit	Extremely	moderately	A little bit	Not even a little	Not even a little	Not even a little	Not even a little	Extremely	moderately	Not even a little	A little bit	A little bit	A little bit	Not even a little	A little bit	Extremely	Extremely	Psychotherapy, Support with fellow residents, preceptors and/or staff, Conversation with friends and family	no day	Less than a week	Almost everyday	Almost everyday	Almost everyday	Almost everyday	Almost everyday	Almost everyday	no day	extreme difficulty	Almost everyday	More than half the days	More than half the days	Almost everyday	Several days	Almost everyday
I agree to participate	Female	29	White	Alone	No	SC	Public	No	Radiology and Diagnostic Imaging	3rd year	My role has been changed to meet a specific pandemic demand	Yea	5 hours or more	Yea	A little bit	Extremely	Much	moderately	Extremely	Not even a little	Not even a little	Not even a little	moderately	Not even a little	Not even a little	Not even a little	A little bit	Not even a little	moderately	moderately	Extremely	A little bit	Mind-body activity, Conversation with friends and family	Almost everyday	a week or more	Almost everyday	Almost everyday	Almost everyday	a week or more	Almost everyday	no day	no day	Much difficulty	Almost everyday	More than half the days	Several days	Almost everyday	Several days	Several days
I agree to participate	Female	26	White	Family (parents and/or sibling)	No	LOL	Public	No	Dermatology	1st year	I was removed from my role due to an operational/administrative decision of my service, My role was changed to meet a specific demand of the pandemic	Yea	5 hours or less	No	moderately	Extremely	moderately	Not even a little	A little bit	A little bit	Not even a little	Not even a little	A little bit	A little bit	Not even a little	moderately	moderately	Not even a little	moderately	moderately	Not even a little	Much	Support with fellow residents, preceptors and/or staff, Conversation with friends and family	Less than a week	Less than a week	Almost everyday	Less than a week	a week or more	Less than a week	Less than a week	Less than a week	no day	little difficulty	Almost everyday	Almost everyday	Almost everyday	Almost everyday	Almost everyday	Almost everyday
I agree to participate	Female	26	White	Alone	No	SP	Public	No	Gynecology and Obstetrics	1st year	I was removed from my role because I was in a risk group	No		Yea	Extremely	Extremely	Not even a little	Extremely	Extremely	Extremely	Not even a little	Not even a little	Much	moderately	Not even a little	A little bit	A little bit	Not even a little	Not even a little	moderately	Extremely	A little bit	Support with housemates, preceptors and/or staff, Conversation with friends and family, I don't care	Almost everyday	Less than a week	no day	Less than a week	Almost everyday	Almost everyday	Almost everyday	Almost everyday	Almost everyday	Much difficulty	Almost everyday	Almost everyday	Almost everyday	Almost everyday	Not once	Almost everyday
I agree to participate	Female	23	White	Family (parents and/or sibling)	No	RJ	Public	Yea	Pediatrics	1st year	My role has been changed to meet a specific pandemic demand	Yea	5 hours or more	Yea	A little bit	Extremely	A little bit	Extremely	Not even a little	Not even a little	Not even a little	Not even a little	A little bit	Not even a little	Not even a little	A little bit	Not even a little	moderately	Not even a little	Much	Extremely	Much	Support with fellow residents, preceptors and/or staff, Conversation with friends and family	Almost everyday	Almost everyday	Almost everyday	Almost everyday	Almost everyday	Almost everyday	Almost everyday	Almost everyday	Less than a week	extreme difficulty	Almost everyday	Almost everyday	Almost everyday	Almost everyday	Several days	Almost everyday
I agree to participate	Female	24	White	Family (parents and/or sibling)	No	SP	Public	Yea	Medical clinic	1st year	My role has been changed to meet a specific pandemic demand	No		Yea	Extremely	Extremely	Not even a little	Extremely	Not even a little	A little bit	Not even a little	Not even a little	Extremely	Not even a little	Extremely	A little bit	Not even a little	Not even a little	Not even a little	Not even a little	A little bit	A little bit	Conversation with friends and family	Less than a week	Less than a week	no day	Almost everyday	Almost everyday	Almost everyday	Less than a week	Less than a week	no day	little difficulty	Almost everyday	Almost everyday	Almost everyday	More than half the days	More than half the days	More than half the days
I agree to participate	Female	27	White	Alone	No	SC	Public	Yea	Medical clinic	2nd year	My role has been changed to meet a specific pandemic demand	Yea	5 hours or more	Yea	Extremely	moderately	moderately	A little bit	moderately	Not even a little	Not even a little	Not even a little	Extremely	Not even a little	Not even a little	Not even a little	moderately	moderately	moderately	A little bit	Extremely	moderately	I'm not careful	Almost everyday	Almost everyday	Almost everyday	Almost everyday	Almost everyday	Almost everyday	Almost everyday	Almost everyday	no day	extreme difficulty	Almost everyday	Almost everyday	Almost everyday	Almost everyday	More than half the days	More than half the days
I agree to participate	Female	27	White	Family (parents and/or sibling)	No	SP	Public	Yea	Medical clinic	1st year	My role has been changed to meet a specific pandemic demand	No		Yea	Much	Much	A little bit	A little bit	Not even a little	Much	Not even a little	Not even a little	moderately	Not even a little	Not even a little	A little bit	moderately	A little bit	Not even a little	moderately	Much	Extremely	Conversation with friends and family	a week or more	Less than a week	a week or more	a week or more	a week or more	a week or more	a week or more	a week or more	no day	little difficulty	Several days	Several days	Several days	Several days	Several days	Several days
I agree to participate	Female	25	White	Spouse (partner, boyfriend or fiancé)	No	SP	Public	Yea	anesthesiology	1st year	I follow my normal residence, without any changes	No		Yea	Much	Extremely	Much	Much	A little bit	Not even a little	Not even a little	Not even a little	Extremely	Not even a little	Not even a little	A little bit	Extremely	moderately	Not even a little	A little bit	Extremely	moderately	I'm not careful	Almost everyday	Almost everyday	Almost everyday	Almost everyday	Almost everyday	Less than a week	Almost everyday	a week or more	no day	Much difficulty	Almost everyday	Almost everyday	Almost everyday	Almost everyday	Several days	Almost everyday
I agree to participate	Female	31	brown	Spouse (partner, boyfriend or fiancé)	Yea	DF	Public	Yea	emergency medicine	3rd year	My role has been changed to meet a specific pandemic demand	Yea	5 hours or less	Yea	Much	Extremely	Not even a little	Not even a little	Extremely	Not even a little	A little bit	Not even a little	Extremely	A little bit	Not even a little	Much	moderately	Much	Not even a little	moderately	Much	Much	Support with fellow residents, preceptors and/or staff, Conversation with friends and family	Less than a week	Less than a week	Almost everyday	Almost everyday	a week or more	Less than a week	Less than a week	a week or more	no day	little difficulty	Several days	Several days	More than half the days	More than half the days	Not once	Not once
I agree to participate	Male	28	brown	Alone	No	SP	Public	No	Clinical Specialties	3rd year	My role has been changed to meet a specific pandemic demand	Yea	5 hours or less	No	Much	Extremely	moderately	Extremely	Extremely	Much	Not even a little	Not even a little	moderately	A little bit	Not even a little	Much	moderately	Much	Not even a little	moderately	A little bit	Extremely	Physical activity, Talking with friends and family	Less than a week	Less than a week	Less than a week	a week or more	a week or more	a week or more	a week or more	no day	no day	little difficulty	Several days	Not once	More than half the days	More than half the days	Not once	Not once
I agree to participate	Female	28	White	Alone	No	SP	Public	Yea	Pediatrics	1st year	I am a suspected/probable case of covid-19	No		Yea	moderately	Extremely	Much	Much	Extremely	Extremely	Not even a little	Not even a little	Extremely	A little bit	Not even a little	moderately	moderately	Not even a little	Not even a little	Much	Extremely	moderately	Support with fellow residents, preceptors and/or staff, Conversation with friends and family	Almost everyday	Less than a week	Less than a week	Almost everyday	Almost everyday	Almost everyday	Almost everyday	a week or more	no day	Much difficulty	Almost everyday	Almost everyday	Almost everyday	Almost everyday	Several days	Almost everyday
I agree to participate	Female	31	White	Spouse (partner, boyfriend or fiancé)	Yea	PR	Public	Yea	Clinical Specialties	3rd year	My role has been changed to meet a specific pandemic demand	Yea	5 hours or less	No	Extremely	Extremely	A little bit	moderately	A little bit	Much	Not even a little	Not even a little	Extremely	Much	Not even a little	A little bit	A little bit	moderately	Not even a little	moderately	Much	moderately	Conversation with friends and family	Almost everyday	Almost everyday	Almost everyday	Almost everyday	Almost everyday	a week or more	Almost everyday	a week or more	no day	Much difficulty	Almost everyday	Almost everyday	Almost everyday	Almost everyday	Several days	More than half the days
I agree to participate	Female	25	White	Family (parents and/or sibling)	No	MG	Public	Yea	Ophthalmology	1st year	My role has been changed to meet a specific pandemic demand	Yea	5 hours or less	No	Not even a little	Much	Not even a little	Not even a little	A little bit	A little bit	Not even a little	Not even a little	Much	A little bit	Not even a little	moderately	Much	moderately	Not even a little	moderately	moderately	moderately	Support with fellow residents, preceptors and/or staff, Conversation with friends and family	Less than a week	no day	no day	Less than a week	Less than a week	Less than a week	Less than a week	no day	no day	little difficulty	Not once	Not once	Several days	Not once	Not once	Several days
I agree to participate	Female	34	brown	Alone	No	SP	Public	No	Gynecology and Obstetrics	3rd year	I follow my normal residence, without any changes	No		No	moderately	Extremely	Not even a little	Much	Not even a little	Much	Not even a little	Not even a little	Extremely	Not even a little	Not even a little	moderately	A little bit	moderately	Not even a little	Not even a little	Not even a little	moderately	Mind-body activity, Physical activity, Talking with friends and family	a week or more	Almost everyday	a week or more	Almost everyday	Less than a week	Almost everyday	a week or more	a week or more	no day	extreme difficulty	Almost everyday	More than half the days	More than half the days	Almost everyday	More than half the days	Almost everyday
I agree to participate	Male	25	White	Family (parents and/or sibling)	No	SP	Public	Yea	Psychiatry	1st year	My role has been changed to meet a specific pandemic demand	Yea	5 hours or less	No	Much	Much	Not even a little	A little bit	moderately	A little bit	moderately	moderately	A little bit	Much	Not even a little	Much	moderately	moderately	Not even a little	Much	Extremely	Much	Support with fellow residents, preceptors and/or staff, Conversation with friends and family	no day	Less than a week	no day	a week or more	no day	no day	Almost everyday	no day	no day	little difficulty	Several days	Not once	Several days	Several days	Not once	Not once
I agree to participate	Female	31	brown	Alone	No	RJ	Public	No	Family and Community Medicine	2nd year	My role has been changed to meet a specific pandemic demand	Yea	5 hours or less	Yea	Extremely	Extremely	Not even a little	Extremely	Not even a little	Not even a little	Not even a little	Not even a little	Extremely	Not even a little	Not even a little	Much	moderately	moderately	Not even a little	A little bit	Much	Much	Support with fellow residents, preceptors and/or staff, Conversation with friends and family	Less than a week	Almost everyday	Almost everyday	Almost everyday	no day	a week or more	a week or more	Less than a week	no day	Much difficulty	Almost everyday	More than half the days	Almost everyday	Almost everyday	Not once	Several days
I agree to participate	Male	27	White	Family (parents and/or sibling)	No	PR	Public	Yea	Medical clinic	2nd year	My role has been changed to meet a specific pandemic demand	Yea	- 1 hour	Yea	Much	moderately	Not even a little	moderately	Not even a little	Not even a little	Not even a little	Not even a little	Extremely	A little bit	Not even a little	A little bit	A little bit	A little bit	Not even a little	moderately	moderately	Extremely	Physical activity, Support with housemates, preceptors and/or staff	Less than a week	no day	a week or more	a week or more	no day	no day	Less than a week	no day	no day	little difficulty	More than half the days	Several days	More than half the days	More than half the days	More than half the days	More than half the days
I agree to participate	Female	28	White	Spouse (partner, boyfriend or fiancé)	No	MG	Private	No	anesthesiology	1st year	My role has been changed to meet a specific pandemic demand	Yea	5 hours or less	Yea	Extremely	Extremely	A little bit	Extremely	Not even a little	Extremely	Not even a little	Not even a little	Extremely	A little bit	Not even a little	Much	Not even a little	Not even a little	Not even a little	Much	Much	A little bit	Psychotherapy, Support with fellow residents, preceptors and/or staff, Conversation with friends and family	no day	Less than a week	Less than a week	Almost everyday	Less than a week	a week or more	a week or more	Less than a week	no day	Much difficulty	More than half the days	More than half the days	Almost everyday	Almost everyday	More than half the days	More than half the days
I agree to participate	Female	29	White	Spouse (partner, boyfriend or fiancé)	No	SP	Private	No	Clinical Specialties	4th year	My role has been changed to meet a specific pandemic demand	No		Yea	Much	Extremely	A little bit	Much	Not even a little	Extremely	moderately	Not even a little	Much	moderately	Not even a little	moderately	Much	A little bit	Not even a little	Much	Extremely	A little bit	Support with fellow residents, preceptors and/or staff	Almost everyday	a week or more	a week or more	a week or more	Almost everyday	a week or more	Less than a week	Less than a week	no day	Much difficulty	More than half the days	More than half the days	More than half the days	More than half the days	Several days	Several days
I agree to participate	Male	28	White	Friends	No	SP	Public	Yea	Medical clinic	2nd year	I follow my normal residence, without any changes	No		Yea	Much	moderately	Not even a little	moderately	Not even a little	Not even a little	Extremely	Not even a little	Extremely	Extremely	Not even a little	Extremely	Much	Extremely	Not even a little	Extremely	Not even a little	Extremely	Psychotherapy, Mind-body activity, Physical activity, Support with housemates, preceptors and/or staff, Conversation with friends and family	no day	no day	Less than a week	Less than a week	no day	no day	Less than a week	no day	no day	no difficulty	Not once	Not once	Not once	Several days	Not once	Several days
I agree to participate	Female	31	White	Alone	No	SP	Public	Yea	Psychiatry	3rd year	I follow my normal residence, without any changes	Yea	5 hours or less	Yea	A little bit	Extremely	Extremely	moderately	Much	A little bit	Not even a little	Not even a little	A little bit	A little bit	A little bit	Much	A little bit	Not even a little	Not even a little	moderately	Extremely	A little bit	Psychotherapy, Mind-body activity, Support with fellow residents, preceptors and/or staff, Conversation with friends and family	Less than a week	Almost everyday	a week or more	Almost everyday	Almost everyday	Almost everyday	Almost everyday	Almost everyday	a week or more	Much difficulty	More than half the days	Almost everyday	Almost everyday	Several days	Several days	More than half the days
I agree to participate	Female	25	White	Family (parents and/or sibling)	No	MG	Public	Yea	Pathology	1st year	My role has been changed to meet a specific pandemic demand	Yea	- 2 hours	Yea	moderately	Extremely	A little bit	moderately	Not even a little	A little bit	Not even a little	Not even a little	Much	A little bit	Not even a little	Not even a little	A little bit	Not even a little	Not even a little	A little bit	Extremely	Extremely	I'm not careful	a week or more	Almost everyday	a week or more	Almost everyday	a week or more	Less than a week	a week or more	Almost everyday	no day	little difficulty	Almost everyday	More than half the days	Almost everyday	Almost everyday	More than half the days	Almost everyday
I agree to participate	Female	27	White	Spouse (partner, boyfriend or fiancé)	No	GO	Public	Yea	Pediatrics	2nd year	I am a suspected/probable case of covid-19	No		Yea	Much	Extremely	moderately	Extremely	A little bit	A little bit	Not even a little	Not even a little	Extremely	Not even a little	Not even a little	Not even a little	Not even a little	Not even a little	Not even a little	Not even a little	Extremely	A little bit	I'm not careful	Almost everyday	Almost everyday	Almost everyday	Almost everyday	Almost everyday	Almost everyday	Almost everyday	Almost everyday	no day	Much difficulty	Almost everyday	Almost everyday	Almost everyday	Almost everyday	Almost everyday	Almost everyday
I agree to participate	Male	34	White	Family (parents and/or sibling)	No	SP	Public	Yea	emergency medicine	1st year	I follow my normal residence, without any changes	No		Yea	moderately	Much	moderately	Not even a little	Extremely	Not even a little	moderately	Not even a little	A little bit	A little bit	Not even a little	moderately	Much	A little bit	Not even a little	A little bit	moderately	Extremely	Physical activity, Talking with friends and family	Less than a week	no day	Less than a week	Less than a week	Less than a week	a week or more	Less than a week	no day	no day	little difficulty	Not once	Several days	Several days	Several days	Not once	Not once
I agree to participate	Female	28	White	Friends	No	SP	Public	Yea	Gynecology and Obstetrics	1st year	I follow my normal residence, without any changes	No	- 4 hours	No	Much	Much	Not even a little	moderately	A little bit	Not even a little	A little bit	Not even a little	moderately	moderately	Not even a little	Much	A little bit	moderately	Not even a little	moderately	moderately	Much	Mind-body activity, Physical activity, Support with housemates, preceptors and/or staff, Conversation with friends and family	no day	Less than a week	no day	no day	Less than a week	Less than a week	Less than a week	Less than a week	no day	little difficulty	Several days	Several days	Several days	Several days	Not once	Several days
I agree to participate	Female	24	White	Family (parents and/or sibling)	No	MG	Public	No	General/Basic Surgery	1st year	I follow my normal residence, without any changes, My role has been changed to meet a specific demand of the pandemic	Yea	5 hours or less	Yea	Much	Much	A little bit	Not even a little	Not even a little	A little bit	Not even a little	Not even a little	Much	A little bit	Not even a little	Extremely	moderately	moderately	Not even a little	Much	Much	moderately	I'm not careful	Less than a week	Less than a week	Almost everyday	a week or more	a week or more	Less than a week	Less than a week	no day	no day	Much difficulty	More than half the days	Several days	More than half the days	Almost everyday	Several days	Several days
I agree to participate	Male	27	White	Family (parents and/or sibling)	No	RJ	Public	No	Family and Community Medicine	2nd year	I was removed from my role because I was in a risk group	No		No	Extremely	Extremely	moderately	Much	Not even a little	Much	Not even a little	Not even a little	moderately	Not even a little	Not even a little	Much	A little bit	Not even a little	Not even a little	A little bit	Much	A little bit	I'm not careful	Almost everyday	Almost everyday	Almost everyday	Almost everyday	Almost everyday	Almost everyday	a week or more	Less than a week	no day	little difficulty	Almost everyday	More than half the days	Almost everyday	Almost everyday	Several days	More than half the days
I agree to participate	Male	28	White	Spouse (partner, boyfriend or fiancé)	No	SP	Private	No	Surgical Specialties	4th year	I was removed from my position due to an operational/administrative decision of my service	Yea	5 hours or less	Yea	Much	Extremely	Not even a little	moderately	Not even a little	moderately	A little bit	Much	moderately	A little bit	moderately	A little bit	Extremely	moderately	Not even a little	Extremely	Extremely	Much	Support with fellow residents, preceptors and/or staff, Conversation with friends and family	Less than a week	no day	a week or more	Less than a week	a week or more	no day	Less than a week	Less than a week	no day	little difficulty	Several days	Not once	Several days	Several days	Several days	Not once
I agree to participate	Male	29	White	Alone	No	SP	Public	Yea	Psychiatry	1st year	I was removed from my position due to an operational/administrative decision of my service	Yea	- 4 hours	No	moderately	A little bit	Not even a little	A little bit	Not even a little	Not even a little	Not even a little	A little bit	A little bit	Much	moderately	A little bit	A little bit	A little bit	A little bit	A little bit	Much	Much	Psychotherapy, Support with fellow residents, preceptors and/or staff, Conversation with friends and family	no day	no day	a week or more	Less than a week	a week or more	no day	Less than a week	no day	no day	little difficulty	Several days	Several days	Not once	Several days	Not once	Not once
I agree to participate	Female	26	White	Friends	No	SP	Public	Yea	Gynecology and Obstetrics	3rd year	My role has been changed to meet a specific pandemic demand	Yea	5 hours or less	Yea	Much	Extremely	A little bit	moderately	A little bit	Not even a little	Not even a little	Not even a little	Much	Not even a little	Not even a little	A little bit	Not even a little	Not even a little	Not even a little	A little bit	Much	Not even a little	I'm not careful	Almost everyday	a week or more	no day	a week or more	Almost everyday	Less than a week	a week or more	Almost everyday	no day	little difficulty	Not once	Almost everyday	Not once	Several days	Not once	Several days
I agree to participate	Male	32	black	Friends	No	SP	Public	Yea	Psychiatry	2nd year	I am a suspected/probable case of covid-19, I was removed from my position due to an operational/administrative decision of my service	Yea	5 hours or less	Yea	A little bit	Much	Not even a little	Not even a little	Not even a little	A little bit	A little bit	Not even a little	A little bit	A little bit	A little bit	A little bit	A little bit	moderately	Not even a little	moderately	A little bit	Extremely	Psychotherapy, Support with fellow residents, preceptors and/or staff, Conversation with friends and family	Less than a week	Less than a week	no day	Less than a week	no day	Less than a week	Less than a week	no day	no day	little difficulty	Several days	Several days	Several days	Not once	Several days	Not once
I agree to participate	Female	25	White	Family (parents and/or sibling)	No	MG	Private	No	Medical clinic	1st year	I follow my normal residence, without any changes	Yea	- 4 hours	Yea	Extremely	moderately	Not even a little	Not even a little	Not even a little	Not even a little	moderately	Not even a little	A little bit	moderately	Not even a little	Extremely	Extremely	Much	Not even a little	Extremely	moderately	moderately	Conversation with friends and family	no day	no day	Less than a week	no day	Less than a week	no day	no day	no day	no day	no difficulty	Not once	Not once	Not once	Several days	Not once	Several days
I agree to participate	Female	27	White	Family (parents and/or sibling)	No	SP	Public	Yea	Gynecology and Obstetrics	3rd year	I follow my normal residence, without any changes	No		No	Extremely	Extremely	moderately	A little bit	moderately	Not even a little	Not even a little	Not even a little	moderately	A little bit	Not even a little	Much	A little bit	A little bit	Not even a little	moderately	moderately	moderately	Psychotherapy	a week or more	a week or more	no day	a week or more	Almost everyday	Less than a week	a week or more	no day	no day	little difficulty	More than half the days	More than half the days	More than half the days	More than half the days	Several days	More than half the days
I agree to participate	Female	24	White	Spouse (partner, boyfriend or fiancé)	No	MG	Public	Yea	Pediatrics	1st year	My role has been changed to meet a specific pandemic demand	Yea	5 hours or more	Yea	moderately	Extremely	A little bit	moderately	Not even a little	A little bit	Not even a little	Not even a little	moderately	Not even a little	Not even a little	A little bit	moderately	A little bit	Not even a little	moderately	Much	A little bit	Conversation with friends and family	Less than a week	Less than a week	a week or more	Almost everyday	a week or more	a week or more	a week or more	Less than a week	no day	Much difficulty	More than half the days	More than half the days	More than half the days	More than half the days	Several days	Several days
I agree to participate	Male	29	brown	Spouse (partner, boyfriend or fiancé)	No	SP	Private	No	Surgical Specialties	4th year	I follow my normal residence, without any changes	No		Yea	Much	Much	Not even a little	Not even a little	Not even a little	Not even a little	moderately	Not even a little	Much	moderately	Not even a little	Much	Extremely	Extremely	Not even a little	Extremely	A little bit	Extremely	Support with fellow residents, preceptors and/or staff, Conversation with friends and family	Almost everyday	a week or more	a week or more	a week or more	a week or more	Less than a week	a week or more	Less than a week	no day	little difficulty	Several days	Several days	Several days	More than half the days	Several days	Almost everyday
I agree to participate	Female	24	White	Spouse (partner, boyfriend or fiancé)	No	SP	Public	Yea	Medical clinic	1st year	I follow my normal residence, without any changes	No		Yea	moderately	moderately	Not even a little	Not even a little	moderately	Not even a little	A little bit	Not even a little	Extremely	A little bit	Not even a little	Much	Not even a little	moderately	Not even a little	moderately	Much	moderately	Support with fellow residents, preceptors and/or staff, Conversation with friends and family	no day	Less than a week	Less than a week	a week or more	Less than a week	Less than a week	Less than a week	no day	no day	no difficulty	Several days	Not once	More than half the days	Several days	Several days	Several days
I agree to participate	Female	23	brown	Alone	No	DF	Public	No	emergency medicine	1st year	My role has been changed to meet a specific pandemic demand	No		Yea	Extremely	moderately	A little bit	A little bit	Not even a little	Not even a little	A little bit	Not even a little	Much	A little bit	Not even a little	moderately	A little bit	moderately	Not even a little	A little bit	Much	A little bit	Conversation with friends and family	Less than a week	a week or more	a week or more	Almost everyday	a week or more	Almost everyday	a week or more	a week or more	Less than a week	Much difficulty	More than half the days	More than half the days	Almost everyday	More than half the days	Several days	Several days
I agree to participate	Female	26	White	Friends	No	SP	Public	Yea	Psychiatry	1st year	My role has been changed to meet a specific pandemic demand	No		No	Extremely	Extremely	Much	moderately	Not even a little	Extremely	moderately	Not even a little	Not even a little	Much	Not even a little	Extremely	Much	Not even a little	Not even a little	Much	Extremely	A little bit	Mind-body activity, Physical activity, Support with housemates, preceptors and/or staff, Conversation with friends and family	Almost everyday	Less than a week	a week or more	Less than a week	Less than a week	Almost everyday	a week or more	Less than a week	no day	Much difficulty	More than half the days	Several days	More than half the days	More than half the days	Not once	Several days
I agree to participate	Female	26	White	Spouse (partner, boyfriend or fiancé)	Yea	LOL	Private	Yea	Family and Community Medicine	1st year	I follow my normal residence, without any changes	No		Yea	moderately	Extremely	A little bit	A little bit	A little bit	A little bit	A little bit	Not even a little	moderately	moderately	Not even a little	Much	moderately	moderately	Not even a little	moderately	Much	Much	Mind-body activity, Physical activity, Support with housemates, preceptors and/or staff, Conversation with friends and family	Less than a week	Less than a week	a week or more	Less than a week	a week or more	Less than a week	Less than a week	a week or more	no day	little difficulty	More than half the days	More than half the days	More than half the days	More than half the days	Not once	Several days
I agree to participate	Female	26	White	Family (parents and/or sibling)	No	SP	Public	Yea	Gynecology and Obstetrics	2nd year	I follow my normal residence, without any changes	Yea	+ 3 hours	Yea	moderately	Much	A little bit	moderately	Not even a little	Extremely	Not even a little	Not even a little	A little bit	Not even a little	Not even a little	A little bit	A little bit	Not even a little	Not even a little	A little bit	Extremely	Not even a little	Support with fellow residents, preceptors and/or staff, Conversation with friends and family	Almost everyday	Almost everyday	a week or more	Almost everyday	a week or more	Almost everyday	Less than a week	a week or more	Almost everyday	Much difficulty	Almost everyday	Almost everyday	Almost everyday	Almost everyday	Several days	Almost everyday
I agree to participate	Female	24	black	Spouse (partner, boyfriend or fiancé)	No	MG	Public	Yea	Medical clinic	2nd year	I follow my normal residence, without any changes	Yea	5 hours or less	No	Extremely	A little bit	Not even a little	Not even a little	Not even a little	Not even a little	moderately	Not even a little	Not even a little	A little bit	Not even a little	moderately	moderately	moderately	Not even a little	Much	Not even a little	moderately	I'm not careful	Less than a week	no day	no day	Less than a week	Less than a week	Less than a week	no day	Less than a week	no day	little difficulty	Not once	Not once	Not once	Several days	Not once	Not once
I agree to participate	Female	32	brown	Alone	No	BA	Public	No	otolaryngology	1st year	My role has been changed to meet a specific pandemic demand	Yea	5 hours or less	No	Much	A little bit	Not even a little	Not even a little	Not even a little	Not even a little	moderately	Not even a little	moderately	moderately	Not even a little	moderately	moderately	moderately	Not even a little	Much	Not even a little	Much	Support with fellow residents, preceptors and/or staff, Conversation with friends and family	no day	Less than a week	no day	Less than a week	Less than a week	no day	Less than a week	Less than a week	no day	little difficulty	Several days	Not once	Several days	Several days	Not once	More than half the days
I agree to participate	Female	30	White	Family (parents and/or sibling)	No	SP	Public	Yea	Medical clinic	2nd year	I follow my normal residence, without any changes	Yea	+ 2 hours	Yea	Extremely	Extremely	moderately	Much	Not even a little	Not even a little	Not even a little	Not even a little	Extremely	moderately	Not even a little	moderately	Not even a little	A little bit	Not even a little	moderately	Extremely	moderately	Support with housemates, preceptors and/or staff, Conversation with friends and family, I don't care	Almost everyday	Almost everyday	Almost everyday	Almost everyday	Almost everyday	Almost everyday	Almost everyday	Almost everyday	no day	extreme difficulty	Almost everyday	Almost everyday	Almost everyday	Almost everyday	Almost everyday	Almost everyday
I agree to participate	Female	24	White	Alone	No	MG	Public	Yea	Family and Community Medicine	1st year	My role has been changed to meet a specific pandemic demand	No		Yea	Much	moderately	Not even a little	moderately	moderately	Not even a little	moderately	Not even a little	Much	moderately	Not even a little	Extremely	A little bit	moderately	Not even a little	Much	Much	Much	Support with fellow residents, preceptors and/or staff, Conversation with friends and family	a week or more	a week or more	Almost everyday	Almost everyday	Almost everyday	Almost everyday	a week or more	Less than a week	Less than a week	extreme difficulty	Several days	More than half the days	More than half the days	Almost everyday	Not once	Several days
I agree to participate	Female	26	brown	Spouse (partner, boyfriend or fiancé)	No	PAN	Public	Yea	Ophthalmology	2nd year	I was removed from my position due to an operational/administrative decision of my service	No		No	Much	Extremely	Not even a little	moderately	moderately	Extremely	Not even a little	Not even a little	moderately	A little bit	Not even a little	Not even a little	A little bit	moderately	Not even a little	moderately	moderately	Not even a little	Conversation with friends and family	a week or more	Less than a week	Almost everyday	a week or more	Almost everyday	a week or more	Less than a week	no day	no day	Much difficulty	Almost everyday	Several days	Several days	Several days	Not once	Several days
I agree to participate	Female	25	White	Spouse (partner, boyfriend or fiancé)	No	SP	Public	Yea	Gynecology and Obstetrics	2nd year	I was removed from my position due to an operational/administrative decision of my service	Yea	5 hours or less	Yea	Extremely	Extremely	moderately	A little bit	Much	Not even a little	A little bit	Not even a little	moderately	A little bit	Not even a little	moderately	moderately	Not even a little	Not even a little	moderately	Extremely	Much	Physical activity, Talking with friends and family	a week or more	a week or more	Less than a week	a week or more	Less than a week	a week or more	a week or more	no day	no day	little difficulty	Several days	Several days	More than half the days	Several days	Not once	Several days
I agree to participate	Female	31	White	Alone	No	SC	Private	Yea	Medical clinic	2nd year	I am a suspected/probable case of covid-19	Yea	- 4 hours	Yea	Extremely	Extremely	Extremely	A little bit	Much	Not even a little	Much	Not even a little	Much	A little bit	Much	Extremely	moderately	Much	Not even a little	moderately	moderately	Much	Talk to friends and family, I'm not careful	a week or more	Less than a week	no day	Almost everyday	Almost everyday	a week or more	Almost everyday	Almost everyday	no day	Much difficulty	Almost everyday	More than half the days	Almost everyday	Almost everyday	Not once	Almost everyday
I agree to participate	Female	25	White	Alone	No	SP	Public	Yea	Neurology	1st year	I follow my normal residence, without any changes	No		Yea	moderately	Extremely	Not even a little	Extremely	Not even a little	Not even a little	Not even a little	Not even a little	Extremely	Not even a little	Not even a little	moderately	Not even a little	moderately	moderately	moderately	Extremely	A little bit	I'm not careful	Almost everyday	Almost everyday	Almost everyday	Less than a week	Almost everyday	no day	Almost everyday	no day	no day	extreme difficulty	More than half the days	More than half the days	More than half the days	Almost everyday	More than half the days	Not once
I agree to participate	Female	27	White	Family (parents and/or sibling)	No	MG	Public	Yea	anesthesiology	2nd year	My role has been changed to meet a specific pandemic demand	Yea		Yea	A little bit	Much	Not even a little	A little bit	Not even a little	Not even a little	Much	Not even a little	moderately	moderately	Not even a little	Extremely	moderately	moderately	Not even a little	moderately	Not even a little	moderately	Physical activity, Support with housemates, preceptors and/or staff, Conversation with friends and family	no day	no day	Less than a week	Less than a week	no day	no day	Less than a week	no day	no day	little difficulty	Several days	Not once	Several days	Not once	Not once	Not once
I agree to participate	Female	26	White	Alone	No	SP	Public	Yea	Gynecology and Obstetrics	3rd year	I was removed from my role due to an operational/administrative decision of my service, My role was changed to meet a specific demand of the pandemic	No		Yea	Much	Extremely	moderately	moderately	moderately	A little bit	Not even a little	Not even a little	A little bit	Not even a little	Not even a little	A little bit	Not even a little	Not even a little	Not even a little	moderately	Much	moderately	Talk to friends and family, I'm not careful	a week or more	a week or more	Less than a week	Less than a week	a week or more	Less than a week	Less than a week	no day	no day	little difficulty	More than half the days	More than half the days	Almost everyday	Almost everyday	Several days	More than half the days
I agree to participate	Female	27	White	Family (parents and/or sibling)	No	SP	Public	Yea	Clinical Specialties	2nd year	My role has been changed to meet a specific pandemic demand	Yea	+ 3 hours	Yea	A little bit	A little bit	Not even a little	A little bit	Not even a little	Not even a little	moderately	Not even a little	Extremely	moderately	Not even a little	Much	Much	Much	Not even a little	moderately	Extremely	Extremely	Support with fellow residents, preceptors and/or staff, Conversation with friends and family	Less than a week	Less than a week	no day	a week or more	Less than a week	no day	Less than a week	Less than a week	no day	no difficulty	Several days	Not once	More than half the days	More than half the days	Not once	More than half the days
I agree to participate	Female	24	White	Family (parents and/or sibling)	No	MG	Public	Yea	Pediatrics	1st year	I follow my normal residence, without any changes, My role has been changed to meet a specific demand of the pandemic	Yea	- 4 hours	Yea	moderately	Much	Not even a little	Not even a little	Not even a little	Not even a little	moderately	Not even a little	Much	A little bit	Not even a little	Extremely	moderately	moderately	Not even a little	Much	moderately	Extremely	Support with fellow residents, preceptors and/or staff	no day	no day	no day	a week or more	Less than a week	no day	Less than a week	no day	no day	no difficulty	Several days	Several days	Several days	Several days	Not once	Not once
I agree to participate	Female	25	White	Family (parents and/or sibling)	No	LOL	Private	Yea	Neurology	1st year	I was removed from my position due to an operational/administrative decision of my service	Yea	5 hours or less	Yea	Much	Extremely	moderately	Much	Extremely	Much	A little bit	Not even a little	Extremely	A little bit	Not even a little	Not even a little	Not even a little	A little bit	Not even a little	moderately	Much	Not even a little	Psychotherapy, Support with fellow residents, preceptors and/or staff, Conversation with friends and family	a week or more	Less than a week	a week or more	a week or more	Less than a week	Less than a week	Almost everyday	no day	no day	little difficulty	More than half the days	Several days	Several days	Not once	Not once	Not once
I agree to participate	Male	30	White	Alone	No	LOL	Public	Yea	Medical clinic	1st year	My role has been changed to meet a specific pandemic demand	Yea	+ 3 hours	Yea	Much	Extremely	Not even a little	Not even a little	Not even a little	Not even a little	A little bit	Not even a little	A little bit	moderately	Not even a little	Not even a little	Not even a little	A little bit	Not even a little	Not even a little	Extremely	A little bit	I'm not careful	no day	no day	no day	a week or more	a week or more	no day	no day	no day	no day	no difficulty	More than half the days	More than half the days	More than half the days	More than half the days	Several days	Not once
I agree to participate	Female	28	White	Alone	No	PR	Public	Yea	Pediatrics	2nd year	I follow my normal residence, without any changes	No		Yea	moderately	Extremely	Much	A little bit	Not even a little	Much	Not even a little	Not even a little	Much	A little bit	Not even a little	A little bit	A little bit	Not even a little	Not even a little	moderately	moderately	moderately	Conversation with friends and family	Almost everyday	a week or more	Less than a week	a week or more	a week or more	no day	Almost everyday	no day	no day	Much difficulty	Almost everyday	More than half the days	Almost everyday	More than half the days	Not once	Several days
I agree to participate	Female	27	White	Alone	No	SP	Private	Yea	intensive care	1st year	My role has been changed to meet a specific pandemic demand	No		Yea	Not even a little	moderately	moderately	A little bit	Not even a little	Not even a little	moderately	Not even a little	Extremely	Much	Not even a little	Much	Much	A little bit	Not even a little	Much	Extremely	Much	Support with fellow residents, preceptors and/or staff	Almost everyday	a week or more	a week or more	Almost everyday	Less than a week	a week or more	a week or more	no day	no day	Much difficulty	More than half the days	Almost everyday	Several days	Almost everyday	Several days	More than half the days
I agree to participate	Female	27	White	Alone	No	LOL	Private	Yea	Medical clinic	1st year	I am a suspected/probable case of covid-19, I was removed from my role due to an operational/administrative decision of my service, My role was changed to meet a specific demand of the pandemic	Yea	5 hours or less	No	moderately	Extremely	A little bit	Not even a little	A little bit	Not even a little	A little bit	Not even a little	moderately	A little bit	Not even a little	Not even a little	A little bit	A little bit	Not even a little	A little bit	Extremely	Not even a little	Conversation with friends and family	Almost everyday	a week or more	a week or more	Almost everyday	Almost everyday	Almost everyday	Almost everyday	no day	Less than a week	Much difficulty	More than half the days	Not once	Not once	Not once	Not once	Not once
I agree to participate	Female	26	White	Spouse (partner, boyfriend or fiancé)	No	SP	Public	Yea	Gynecology and Obstetrics	2nd year	I was removed from my role due to an operational/administrative decision of my service, My role was changed to meet a specific demand of the pandemic	Yea	- 4 hours	No	moderately	Much	A little bit	A little bit	Much	Not even a little	Not even a little	Not even a little	moderately	Not even a little	Not even a little	Much	Not even a little	moderately	A little bit	moderately	Much	moderately	Physical activity, Support with housemates, preceptors and/or staff, Conversation with friends and family	Less than a week	a week or more	Less than a week	a week or more	Less than a week	a week or more	a week or more	Less than a week	no day	Much difficulty	Several days	Several days	Several days	Several days	Several days	Almost everyday
I agree to participate	Female	24	White	Alone	No	MG	Public	No	Clinical Specialties	3rd year	I follow my normal residence, without any changes	Yea	- 4 hours	No	A little bit	Extremely	Not even a little	A little bit	moderately	Not even a little	Not even a little	Not even a little	Not even a little	Not even a little	Not even a little	A little bit	Not even a little	Not even a little	Not even a little	Not even a little	Extremely	moderately	I'm not careful	Almost everyday	a week or more	Almost everyday	Almost everyday	Almost everyday	Less than a week	Almost everyday	a week or more	no day	Much difficulty	More than half the days	More than half the days	More than half the days	Almost everyday	More than half the days	Almost everyday
I agree to participate	Male	25	White	Friends	No	SP	Public	Yea	Orthopedics and Traumatology	2nd year	I was removed from my role because I was in a risk group	Yea		Yea	moderately	moderately	Not even a little	Not even a little	Not even a little	Not even a little	moderately	Not even a little	moderately	moderately	Not even a little	A little bit	Much	Much	Not even a little	moderately	A little bit	A little bit	Conversation with friends and family	Less than a week	a week or more	Less than a week	Less than a week	Almost everyday	a week or more	Less than a week	no day	no day	little difficulty	More than half the days	More than half the days	More than half the days	Several days	Not once	Several days
I agree to participate	Female	24	White	Alone	No	SC	Public	No	Family and Community Medicine	1st year	My role has been changed to meet a specific pandemic demand	No		Yea	moderately	Extremely	moderately	moderately	Not even a little	A little bit	Not even a little	Not even a little	moderately	A little bit	Not even a little	moderately	A little bit	Not even a little	Not even a little	moderately	Extremely	Not even a little	Talk to friends and family, I'm not careful	a week or more	Less than a week	Almost everyday	a week or more	a week or more	a week or more	a week or more	Less than a week	no day	Much difficulty	Almost everyday	Almost everyday	Almost everyday	More than half the days	Several days	More than half the days
I agree to participate	Male	24	White	Spouse (partner, boyfriend or fiancé)	No	SP	Public	Yea	Medical clinic	1st year	My role has been changed to meet a specific pandemic demand	No		Yea	Extremely	Much	A little bit	moderately	Not even a little	Not even a little	A little bit	Not even a little	Extremely	A little bit	Not even a little	moderately	A little bit	A little bit	Not even a little	moderately	Much	Not even a little	I'm not careful	Less than a week	Less than a week	no day	a week or more	a week or more	Almost everyday	Less than a week	Less than a week	no day	Much difficulty	More than half the days	Several days	Several days	Several days	Not once	Not once
I agree to participate	Female	29	White	Spouse (partner, boyfriend or fiancé)	No	MG	Public	No	Surgical Specialties	4th year	I follow my normal residence, without any changes	Yea	5 hours or less	No	Much	Extremely	A little bit	A little bit	Not even a little	Much	A little bit	Not even a little	Much	moderately	Not even a little	moderately	A little bit	A little bit	Not even a little	A little bit	A little bit	Much	Conversation with friends and family	Less than a week	a week or more	Less than a week	Less than a week	Almost everyday	a week or more	a week or more	a week or more	no day	little difficulty	More than half the days	More than half the days	More than half the days	More than half the days	More than half the days	Almost everyday
I agree to participate	Female	26	brown	Family (parents and/or sibling)	No	GO	Public	Yea	Pediatrics	2nd year	I follow my normal residence, without any changes	Yea	5 hours or less	Yea	moderately	Extremely	Not even a little	A little bit	Not even a little	Much	A little bit	Not even a little	Much	A little bit	Not even a little	A little bit	Not even a little	moderately	Not even a little	A little bit	A little bit	Much	Support with fellow residents, preceptors and/or staff, Conversation with friends and family	Less than a week	a week or more	no day	Less than a week	no day	no day	Less than a week	no day	no day	no difficulty	Several days	Almost everyday	Several days	Several days	Not once	Several days
I agree to participate	Female	26	White	Family (parents and/or sibling)	No	SP	Private	No	General/Basic Surgery	1st year	I am a suspected/probable case of covid-19	Yea	5 hours or more	Yea	Much	Extremely	Not even a little	Much	Not even a little	Not even a little	A little bit	Not even a little	Extremely	Not even a little	Not even a little	A little bit	A little bit	A little bit	Not even a little	Not even a little	A little bit	A little bit	Mind-body activity, Conversation with friends and family	Less than a week	Less than a week	no day	Less than a week	a week or more	no day	Less than a week	no day	no day	little difficulty	More than half the days	Not once	Almost everyday	Not once	Not once	More than half the days
I agree to participate	Male	23	White	Alone	No	MG	Public	Yea	Medical clinic	1st year	I follow my normal residence, without any changes	No		Yea	Much	Extremely	Much	Not even a little	Extremely	Extremely	Not even a little	Not even a little	Much	Not even a little	Not even a little	Extremely	moderately	A little bit	Not even a little	A little bit	Not even a little	A little bit	Conversation with friends and family	a week or more	a week or more	Less than a week	a week or more	Less than a week	no day	a week or more	no day	no day	little difficulty	Almost everyday	Several days	Almost everyday	Almost everyday	Several days	Several days
I agree to participate	Male	25	White	Alone	No	SP	Public	No	Gynecology and Obstetrics	2nd year	I follow my normal residence, without any changes	No		Yea	Extremely	Extremely	Much	Much	Much	Not even a little	A little bit	moderately	Much	Not even a little	A little bit	A little bit	A little bit	A little bit	Not even a little	A little bit	moderately	A little bit	Support with fellow residents, preceptors and/or staff, Conversation with friends and family	a week or more	a week or more	Almost everyday	Almost everyday	Almost everyday	a week or more	a week or more	a week or more	no day	Much difficulty	Several days	Several days	Several days	Almost everyday	Several days	More than half the days
I agree to participate	Female	25	White	Alone	No	RJ	Public	Yea	Gynecology and Obstetrics	1st year	I follow my normal residence, without any changes	Yea	5 hours or less	No	Much	Extremely	Much	Much	Much	Much	Not even a little	Not even a little	A little bit	Not even a little	Not even a little	Much	A little bit	Not even a little	A little bit	A little bit	A little bit	A little bit	Conversation with friends and family	Less than a week	Less than a week	no day	Less than a week	a week or more	Less than a week	no day	no day	no day	little difficulty	Several days	Several days	Several days	Several days	Several days	Several days
I agree to participate	Female	27	White	Friends	No	SC	Public	No	Family and Community Medicine	2nd year	I follow my normal residence, without any changes	No		Yea	Much	Extremely	A little bit	moderately	moderately	Not even a little	A little bit	Much	moderately	moderately	Much	moderately	A little bit	moderately	Not even a little	Much	moderately	moderately	Mind-body activity, Physical activity, Talking with friends and family	a week or more	Less than a week	Less than a week	Almost everyday	Less than a week	Less than a week	Less than a week	no day	no day	little difficulty	Several days	Not once	Not once	Several days	Not once	Several days
I agree to participate	Female	38	brown	Alone	No	DF	Public	Yea	Clinical Specialties	4th year	I follow my normal residence, without any changes	Yea	- 2 hours	No	Much	Extremely	moderately	A little bit	Not even a little	Not even a little	A little bit	Not even a little	Not even a little	Not even a little	Not even a little	Much	Not even a little	Not even a little	Not even a little	A little bit	A little bit	moderately	Conversation with friends and family	Almost everyday	Almost everyday	Almost everyday	Almost everyday	a week or more	Almost everyday	Almost everyday	Almost everyday	no day	Much difficulty	More than half the days	More than half the days	Almost everyday	More than half the days	Several days	More than half the days
I agree to participate	Female	37	White	Spouse (partner, boyfriend or fiancé)	No	LOL	Public	Yea	Family and Community Medicine	1st year	My role has been changed to meet a specific pandemic demand	Yea	+ 4 hours	Yea	moderately	Much	Not even a little	moderately	moderately	Not even a little	moderately	Not even a little	moderately	A little bit	Not even a little	moderately	Not even a little	A little bit	Not even a little	A little bit	moderately	Much	I'm not careful	no day	no day	no day	Less than a week	Less than a week	Less than a week	no day	no day	no day	little difficulty	Not once	Not once	Several days	Not once	Not once	More than half the days
I agree to participate	Female	37	White	Spouse (partner, boyfriend or fiancé)	No	SP	Public	Yea	Gynecology and Obstetrics	3rd year	I follow my normal residence, without any changes	Yea	5 hours or less	No	Extremely	Extremely	A little bit	A little bit	Not even a little	Not even a little	Not even a little	Not even a little	Much	Not even a little	Not even a little	A little bit	Not even a little	Not even a little	Not even a little	A little bit	Extremely	Extremely	Support with fellow residents, preceptors and/or staff, Conversation with friends and family	Almost everyday	Almost everyday	Almost everyday	a week or more	a week or more	a week or more	Almost everyday	Less than a week	no day	little difficulty	Several days	Several days	Almost everyday	Almost everyday	More than half the days	More than half the days
I agree to participate	Female	23	White	Spouse (partner, boyfriend or fiancé)	No	SP	Public	Yea	Orthopedics and Traumatology	1st year	I follow my normal residence, without any changes	No		Yea	Extremely	Extremely	Much	Much	Extremely	Extremely	Not even a little	Not even a little	Not even a little	Not even a little	Not even a little	A little bit	Not even a little	Not even a little	A little bit	A little bit	Extremely	moderately	Psychotherapy, Mind-body activity, Physical activity	Less than a week	Almost everyday	a week or more	a week or more	a week or more	a week or more	a week or more	a week or more	no day	extreme difficulty	Almost everyday	Almost everyday	Almost everyday	Almost everyday	More than half the days	Almost everyday
I agree to participate	Female	26	White	Spouse (partner, boyfriend or fiancé)	No	SP	Public	No	Pediatrics	2nd year	I follow my normal residence, without any changes	No		No	Much	Much	Not even a little	Extremely	Not even a little	Not even a little	moderately	Not even a little	Extremely	Not even a little	Not even a little	Not even a little	Not even a little	Not even a little	Not even a little	Not even a little	Extremely	A little bit	Support with fellow residents, preceptors and/or staff	a week or more	a week or more	Almost everyday	Almost everyday	Almost everyday	Less than a week	Almost everyday	a week or more	no day	Much difficulty	Almost everyday	Almost everyday	Almost everyday	More than half the days	Not once	Several days
I agree to participate	Female	30	White	Spouse (partner, boyfriend or fiancé)	No	DF	Public	No	Clinical Specialties	3rd year	I follow my normal residence, without any changes	No		No	moderately	Extremely	Extremely	Not even a little	Not even a little	Extremely	Not even a little	Not even a little	moderately	Not even a little	Not even a little	Not even a little	Not even a little	Not even a little	Not even a little	Not even a little	Extremely	A little bit	I'm not careful	Almost everyday	Almost everyday	Almost everyday	a week or more	Almost everyday	Almost everyday	a week or more	Almost everyday	no day	extreme difficulty	Almost everyday	Almost everyday	Almost everyday	Almost everyday	More than half the days	Almost everyday
I agree to participate	Male	25	White	Family (parents and/or sibling)	No	SP	Public	Yea	Orthopedics and Traumatology	1st year	I follow my normal residence, without any changes	Yea	5 hours or less	No	Much	Extremely	Not even a little	A little bit	Not even a little	A little bit	moderately	Not even a little	moderately	Not even a little	Not even a little	Much	A little bit	moderately	Not even a little	A little bit	A little bit	Much	Conversation with friends and family	no day	no day	Less than a week	Less than a week	Less than a week	Less than a week	Less than a week	Less than a week	no day	no difficulty	More than half the days	Almost everyday	Almost everyday	Several days	Not once	Several days
I agree to participate	Female	23	White	Alone	No	MG	Public	Yea	Neurology	1st year	I was removed from my position due to an operational/administrative decision of my service	Yea	5 hours or less	No	Extremely	Much	Much	Not even a little	moderately	Not even a little	moderately	Not even a little	Not even a little	Not even a little	Not even a little	Much	A little bit	moderately	Not even a little	moderately	Much	Much	I'm not careful	a week or more	Almost everyday	Less than a week	Almost everyday	a week or more	Almost everyday	Less than a week	no day	a week or more	Much difficulty	Almost everyday	Almost everyday	More than half the days	More than half the days	Several days	Almost everyday
I agree to participate	Female	26	White	Family (parents and/or sibling)	No	BA	Public	No	Gynecology and Obstetrics	1st year	I follow my normal residence, without any changes	Yea	5 hours or less	Yea	Not even a little	A little bit	A little bit	Extremely	Not even a little	moderately	A little bit	Not even a little	A little bit	Not even a little	Not even a little	moderately	A little bit	A little bit	Not even a little	moderately	Extremely	Extremely	Support with fellow residents, preceptors and/or staff, Conversation with friends and family	Less than a week	no day	Almost everyday	Almost everyday	Less than a week	no day	Less than a week	no day	no day	little difficulty	Several days	Several days	Not once	Several days	Not once	More than half the days
I agree to participate	Female	27	White	Family (parents and/or sibling)	No	MG	Private	No	Orthopedics and Traumatology	2nd year	I was removed from my position due to an operational/administrative decision of my service	Yea	5 hours or less	No	moderately	Extremely	Not even a little	A little bit	Not even a little	Not even a little	A little bit	Not even a little	moderately	Not even a little	Not even a little	A little bit	moderately	moderately	Not even a little	moderately	moderately	A little bit	Physical activity, Talking with friends and family	Less than a week	Less than a week	a week or more	a week or more	no day	a week or more	a week or more	Less than a week	Less than a week	Much difficulty	Several days	Almost everyday	More than half the days	Several days	Not once	Several days
I agree to participate	Female	24	White	Spouse (partner, boyfriend or fiancé)	No	SP	Public	Yea	Psychiatry	1st year	I follow my normal residence, without any changes	Yea	- 2 hours	No	Much	Extremely	Not even a little	moderately	Not even a little	Not even a little	A little bit	Not even a little	A little bit	A little bit	Not even a little	A little bit	Not even a little	Not even a little	Not even a little	moderately	A little bit	A little bit	Support with fellow residents, preceptors and/or staff, Conversation with friends and family	a week or more	Less than a week	Almost everyday	a week or more	a week or more	no day	Less than a week	no day	no day	little difficulty	Several days	Several days	More than half the days	Several days	Not once	Several days
I agree to participate	Male	24	White	other relatives	No	MG	Public	Yea	Radiology and Diagnostic Imaging	1st year	I follow my normal residence, without any changes	Yea	+ 4 hours	Yea	Much	Extremely	A little bit	Not even a little	Not even a little	Not even a little	A little bit	Not even a little	A little bit	A little bit	Not even a little	Not even a little	Not even a little	A little bit	Not even a little	moderately	moderately	Not even a little	I'm not careful	Almost everyday	a week or more	Less than a week	a week or more	a week or more	Less than a week	no day	no day	no day	little difficulty	More than half the days	Several days	More than half the days	Not once	Not once	More than half the days
I agree to participate	Female	24	brown	Friends	No	SP	Public	No	Gynecology and Obstetrics	2nd year	I follow my normal residence, without any changes	Yea	5 hours or less	No	Much	Much	Much	moderately	A little bit	A little bit	Not even a little	Not even a little	A little bit	Not even a little	Not even a little	Not even a little	Not even a little	A little bit	Not even a little	Not even a little	A little bit	A little bit	Conversation with friends and family	Less than a week	Less than a week	Less than a week	Less than a week	a week or more	no day	a week or more	no day	no day	little difficulty	Several days	Several days	Several days	Several days	Several days	Several days
I agree to participate	Female	27	White	Alone	No	SP	Public	Yea	Pathology	1st year	I follow my normal residence, without any changes	Yea	- 3 hours	No	Much	Much	Not even a little	moderately	Not even a little	moderately	A little bit	Not even a little	A little bit	Much	Not even a little	moderately	moderately	moderately	Not even a little	Much	Not even a little	Extremely	Mind-body activity, Physical activity, Support with housemates, preceptors and/or staff, Conversation with friends and family	Less than a week	Less than a week	Less than a week	Less than a week	Less than a week	Less than a week	a week or more	Less than a week	no day	no difficulty	Several days	Several days	Several days	Several days	Not once	Not once
I agree to participate	Female	27	black	Alone	No	SP	Public	Yea	emergency medicine	3rd year	My role has been changed to meet a specific pandemic demand	Yea	+ 4 hours	Yea	Extremely	Much	A little bit	moderately	Not even a little	Not even a little	moderately	Not even a little	Extremely	moderately	Not even a little	A little bit	moderately	Much	A little bit	Much	Extremely	Much	Conversation with friends and family	a week or more	Almost everyday	a week or more	a week or more	Almost everyday	Less than a week	a week or more	a week or more	no day	Much difficulty	More than half the days	More than half the days	Almost everyday	More than half the days	More than half the days	Almost everyday
I agree to participate	Female	26	White	Spouse (partner, boyfriend or fiancé)	No	RJ	Public	No	Family and Community Medicine	2nd year	My role has been changed to meet a specific pandemic demand	No		Yea	Extremely	moderately	Not even a little	Not even a little	Not even a little	moderately	moderately	Not even a little	A little bit	A little bit	Not even a little	Extremely	A little bit	A little bit	Not even a little	A little bit	A little bit	Not even a little	Support with housemates, preceptors and/or staff, I don't care	no day	Less than a week	Less than a week	Less than a week	a week or more	no day	no day	no day	no day	no difficulty	Several days	Not once	Not once	Several days	Not once	Not once
I agree to participate	Male	38	White	Spouse (partner, boyfriend or fiancé)	Yea	RJ	Public	Yea	Family and Community Medicine	2nd year	I follow my normal residence, without any change, I am a suspected/probable case of covid-19	Yea	5 hours or less	Yea	moderately	Extremely	Extremely	Extremely	Not even a little	Not even a little	Extremely	Not even a little	Much	A little bit	Not even a little	Much	Not even a little	Much	Not even a little	moderately	Extremely	Much	I'm not careful	Almost everyday	Almost everyday	Almost everyday	Almost everyday	Less than a week	Less than a week	Almost everyday	a week or more	no day	Much difficulty	Almost everyday	Almost everyday	Almost everyday	Almost everyday	Several days	Almost everyday
I agree to participate	Female	28	White	Alone	No	SP	Private	Yea	Medical clinic	1st year	My role has been changed to meet a specific pandemic demand	No		Yea	moderately	Much	A little bit	Much	moderately	Not even a little	A little bit	Not even a little	Extremely	A little bit	Not even a little	moderately	Not even a little	A little bit	Not even a little	A little bit	Much	moderately	Psychotherapy, Support with fellow residents, preceptors and/or staff, Conversation with friends and family	Less than a week	Less than a week	Almost everyday	a week or more	Almost everyday	Less than a week	Less than a week	Less than a week	no day	Much difficulty	More than half the days	Several days	More than half the days	Almost everyday	More than half the days	More than half the days
I agree to participate	Female	25	White	Spouse (partner, boyfriend or fiancé)	No	SC	Public	Yea	Family and Community Medicine	2nd year	I am a suspected/probable case of covid-19, I was removed from my position due to an operational/administrative decision of my service	Yea	- 2 hours	Yea	Much	Much	moderately	moderately	moderately	A little bit	moderately	A little bit	Much	moderately	Not even a little	Much	moderately	Much	Not even a little	Much	Much	Much	Mind-body activity, Physical activity, Talking with friends and family	Less than a week	Less than a week	a week or more	a week or more	a week or more	Less than a week	a week or more	a week or more	no day	Much difficulty	More than half the days	More than half the days	More than half the days	Several days	Several days	More than half the days
I agree to participate	Female	24	White	Alone	No	MG	Public	No	Medical clinic	1st year	I follow my normal residence, without any changes	Yea	- 3 hours	Yea	A little bit	Much	Much	Much	Not even a little	moderately	A little bit	Not even a little	moderately	Not even a little	Not even a little	Much	A little bit	Not even a little	Not even a little	moderately	Much	Not even a little	I'm not careful	Almost everyday	Almost everyday	a week or more	Almost everyday	Almost everyday	Almost everyday	a week or more	Almost everyday	Almost everyday	extreme difficulty	Almost everyday	Almost everyday	Almost everyday	Almost everyday	Almost everyday	Almost everyday
I agree to participate	Female	25	White	Alone	No	LOL	Public	Yea	Gynecology and Obstetrics	1st year	I follow my normal residence, without any changes	Yea	- 4 hours	Yea	Much	Not even a little	Not even a little	moderately	Not even a little	moderately	moderately	Not even a little	moderately	moderately	Not even a little	A little bit	A little bit	A little bit	Not even a little	moderately	moderately	moderately	Mind-body activity, Physical activity, Support with fellow residents, preceptors and/or staff	no day	a week or more	a week or more	Less than a week	Less than a week	no day	a week or more	a week or more	no day	little difficulty	More than half the days	Several days	Several days	Several days	Several days	Several days
I agree to participate	Female	24	White	Alone	No	MG	Public	Yea	Medical clinic	1st year	My role has been changed to meet a specific pandemic demand	Yea	- 4 hours	No	moderately	Extremely	Not even a little	moderately	A little bit	A little bit	Not even a little	Not even a little	moderately	Not even a little	Not even a little	moderately	moderately	moderately	A little bit	Not even a little	A little bit	A little bit	I'm not careful	a week or more	a week or more	a week or more	a week or more	a week or more	Less than a week	Less than a week	Less than a week	no day	little difficulty	Several days	Not once	Several days	Several days	Not once	Several days
I agree to participate	Male	26	Yellow	Friends	Yea	SP	Public	Yea	Pediatrics	2nd year	I am a suspected/probable case of covid-19, I was removed from my position due to an operational/administrative decision of my service	No		No	Much	moderately	Not even a little	Much	Not even a little	Not even a little	moderately	Not even a little	Extremely	moderately	Not even a little	moderately	moderately	moderately	Not even a little	moderately	Extremely	Much	Psychotherapy, Support with fellow residents, preceptors and/or staff, Conversation with friends and family	Less than a week	Less than a week	no day	Less than a week	no day	a week or more	no day	no day	no day	little difficulty	Several days	Several days	Not once	Not once	Not once	Several days
I agree to participate	Male	25	White	Friends	No	MG	Public	Yea	Medical clinic	1st year	My role has been changed to meet a specific pandemic demand	Yea	+ 3 hours	Yea	Extremely	Extremely	moderately	Much	Extremely	A little bit	Not even a little	A little bit	Extremely	A little bit	A little bit	moderately	A little bit	Not even a little	Not even a little	moderately	moderately	Not even a little	Psychotherapy, Conversation with friends and family	a week or more	Almost everyday	Almost everyday	Almost everyday	Almost everyday	Less than a week	a week or more	no day	Less than a week	little difficulty	Several days	More than half the days	More than half the days	More than half the days	Not once	Almost everyday
I agree to participate	Male	32	White	Spouse (partner, boyfriend or fiancé)	Yea	RJ	Public	No	Surgical Specialties	2nd year	I was removed from my role due to an operational/administrative decision of my service, My role was changed to meet a specific demand of the pandemic	No		Yea	Much	Extremely	moderately	A little bit	A little bit	A little bit	Not even a little	Not even a little	Extremely	Not even a little	Not even a little	Not even a little	moderately	Not even a little	Not even a little	Not even a little	Extremely	Not even a little	Conversation with friends and family	a week or more	Almost everyday	Almost everyday	Almost everyday	Almost everyday	a week or more	Less than a week	no day	no day	Much difficulty	Almost everyday	More than half the days	Almost everyday	Almost everyday	More than half the days	More than half the days
I agree to participate	Female	28	White	Spouse (partner, boyfriend or fiancé)	No	SC	Public	Yea	Family and Community Medicine	1st year	I follow my normal residence, without any changes	No		Yea	moderately	Extremely	Much	A little bit	A little bit	Not even a little	moderately	Not even a little	moderately	moderately	moderately	Extremely	Much	A little bit	Not even a little	A little bit	moderately	Extremely	Support with fellow residents, preceptors and/or staff, Conversation with friends and family	a week or more	a week or more	a week or more	a week or more	Almost everyday	Less than a week	Almost everyday	Less than a week	no day	little difficulty	Several days	Several days	More than half the days	Several days	Several days	Not once
I agree to participate	Female	25	Yellow	Alone	Yea	MG	Public	Yea	Gynecology and Obstetrics	1st year	I follow my normal residence, without any changes	Yea	5 hours or more	Yea	Not even a little	A little bit	Not even a little	A little bit	Not even a little	Not even a little	Not even a little	Not even a little	Not even a little	A little bit	Not even a little	Not even a little	A little bit	Not even a little	A little bit	A little bit	Much	A little bit	I'm not careful	Almost everyday	Almost everyday	a week or more	Almost everyday	a week or more	Almost everyday	Almost everyday	Almost everyday	Less than a week	Much difficulty	Almost everyday	Almost everyday	Almost everyday	Almost everyday	Almost everyday	More than half the days
I agree to participate	Female	29	White	Alone	No	MG	Public	Yea	Medical clinic	1st year	I am a suspected/probable case of covid-19, I was removed from my position due to an operational/administrative decision of my service	No		No	A little bit	Much	A little bit	A little bit	Not even a little	Not even a little	Not even a little	Not even a little	moderately	Not even a little	A little bit	Not even a little	Not even a little	Not even a little	Not even a little	A little bit	A little bit	A little bit	Psychotherapy, Mind-body activity, Physical activity, Talking with friends and family	Less than a week	no day	Less than a week	a week or more	Less than a week	Almost everyday	Less than a week	Almost everyday	no day	Much difficulty	Almost everyday	Almost everyday	Almost everyday	Almost everyday	More than half the days	More than half the days
I agree to participate	Female	26	White	Spouse (partner, boyfriend or fiancé)	No	MG	Private	No	Dermatology	1st year	My role has been changed to meet a specific pandemic demand	Yea		Yea	moderately	Extremely	Extremely	Extremely	A little bit	A little bit	Not even a little	Not even a little	Extremely	Not even a little	Not even a little	moderately	A little bit	Not even a little	Not even a little	moderately	Extremely	Not even a little	Psychotherapy	Almost everyday	Almost everyday	Almost everyday	Almost everyday	Almost everyday	Almost everyday	Almost everyday	Almost everyday	Almost everyday	extreme difficulty	More than half the days	More than half the days	More than half the days	More than half the days	More than half the days	More than half the days
I agree to participate	Female	27	brown	other relatives	No	MG	Public	Yea	emergency medicine	1st year	My role has been changed to meet a specific pandemic demand	Yea	5 hours or more	No	Much	Extremely	Not even a little	A little bit	A little bit	Not even a little	A little bit	Not even a little	moderately	A little bit	Not even a little	Not even a little	moderately	A little bit	Not even a little	moderately	moderately	Much	Support with fellow residents, preceptors and/or staff, Conversation with friends and family	Less than a week	Less than a week	no day	Less than a week	Less than a week	no day	Less than a week	Less than a week	no day	little difficulty	Several days	Not once	Several days	Several days	Several days	Several days
I agree to participate	Female	27	White	Alone	No	SC	Public	No	Family and Community Medicine	2nd year	My role has been changed to meet a specific pandemic demand	No		Yea	Much	moderately	A little bit	A little bit	Not even a little	Not even a little	A little bit	Not even a little	moderately	A little bit	Not even a little	Extremely	moderately	A little bit	Not even a little	Much	moderately	Much	Psychotherapy, Mind-body activity, Physical activity, Support with housemates, preceptors and/or staff, Conversation with friends and family	Less than a week	Less than a week	Less than a week	a week or more	Less than a week	Less than a week	a week or more	a week or more	no day	little difficulty	Several days	Several days	Several days	Several days	Several days	Several days
I agree to participate	Female	25	White	Alone	No	RJ	Private	No	Radiology and Diagnostic Imaging	1st year	I was removed from my role because I was in a risk group	No		Yea	moderately	Extremely	Much	Not even a little	moderately	Much	Not even a little	Not even a little	moderately	A little bit	Not even a little	Much	Not even a little	Not even a little	Not even a little	A little bit	moderately	A little bit	I'm not careful	Less than a week	no day	Almost everyday	a week or more	a week or more	a week or more	Less than a week	no day	no day	little difficulty	More than half the days	Almost everyday	Almost everyday	Almost everyday	More than half the days	Almost everyday
I agree to participate	Female	24	black	Alone	No	SP	Public	No	Family and Community Medicine	1st year	I follow my normal residence, without any changes, My role has been changed to meet a specific demand of the pandemic	No		Yea	moderately	moderately	A little bit	A little bit	Not even a little	Not even a little	moderately	Not even a little	moderately	Much	Not even a little	Much	A little bit	moderately	Not even a little	moderately	Much	Much	Physical activity, Support with housemates, preceptors and/or staff, Conversation with friends and family	Less than a week	Less than a week	Less than a week	a week or more	a week or more	Almost everyday	a week or more	Less than a week	no day	little difficulty	More than half the days	Several days	Several days	More than half the days	Not once	Several days
I agree to participate	Female	25	White	Alone	No	SP	Public	No	Gynecology and Obstetrics	1st year	My role has been changed to meet a specific pandemic demand	Yea	+ 3 hours	Yea	Extremely	Extremely	A little bit	Not even a little	Not even a little	Not even a little	moderately	Not even a little	moderately	A little bit	moderately	moderately	A little bit	moderately	Much	Much	Extremely	Much	I'm not careful	Less than a week	a week or more	Almost everyday	Almost everyday	a week or more	no day	a week or more	no day	no day	little difficulty	More than half the days	Several days	Several days	Almost everyday	Not once	Several days
I agree to participate	Female	26	White	other relatives	No	SP	Public	Yea	Family and Community Medicine	1st year	My role has been changed to meet a specific pandemic demand	No		Yea	moderately	Much	A little bit	moderately	A little bit	A little bit	A little bit	Not even a little	moderately	Not even a little	Not even a little	moderately	A little bit	moderately	Not even a little	A little bit	A little bit	A little bit	Support with housemates, preceptors and/or staff, Conversation with friends and family, I don't care	Less than a week	Less than a week	a week or more	a week or more	a week or more	Less than a week	a week or more	a week or more	no day	little difficulty	Several days	Several days	Several days	Almost everyday	More than half the days	More than half the days
I agree to participate	Male	25	White	Friends	No	SP	Private	Yea	Ophthalmology	1st year	I was removed from my position due to an operational/administrative decision of my service	Yea	5 hours or less	No	Much	Much	Not even a little	A little bit	moderately	A little bit	A little bit	Not even a little	A little bit	A little bit	Not even a little	Much	Not even a little	moderately	Not even a little	moderately	moderately	A little bit	Conversation with friends and family	no day	no day	no day	a week or more	Less than a week	no day	no day	no day	no day	no difficulty	Not once	Not once	Not once	Not once	Not once	Not once
I agree to participate	Female	24	White	Spouse (partner, boyfriend or fiancé)	No	MG	Public	Yea	Medical clinic	1st year	I am a suspected/probable case of covid-19	No		Yea	Much	Much	Not even a little	A little bit	Not even a little	Not even a little	A little bit	Not even a little	Extremely	A little bit	Not even a little	Much	moderately	A little bit	Not even a little	A little bit	A little bit	moderately	I'm not careful	Less than a week	no day	no day	Almost everyday	Almost everyday	Less than a week	Almost everyday	a week or more	no day	Much difficulty	More than half the days	More than half the days	More than half the days	Almost everyday	Several days	Several days
I agree to participate	Female	27	brown	Spouse (partner, boyfriend or fiancé)	No	BAD	Private	Yea	emergency medicine	1st year	I follow my normal residence, without any changes	No		Yea	Much	Extremely	Much	Much	Not even a little	moderately	A little bit	Not even a little	Much	A little bit	Not even a little	Much	moderately	A little bit	Not even a little	A little bit	Extremely	Extremely	Support with fellow residents, preceptors and/or staff, Conversation with friends and family	Less than a week	a week or more	Almost everyday	a week or more	a week or more	a week or more	a week or more	a week or more	no day	little difficulty	Almost everyday	Almost everyday	Almost everyday	Almost everyday	Several days	Several days
I agree to participate	Female	27	White	Alone	No	SP	Public	Yea	Medical clinic	1st year	My role has been changed to meet a specific pandemic demand	Yea	5 hours or less	Yea	Not even a little	Extremely	Much	Much	Not even a little	moderately	moderately	Not even a little	Extremely	moderately	Not even a little	Much	Much	moderately	Not even a little	Much	Extremely	Much	Support with fellow residents, preceptors and/or staff, Conversation with friends and family	Almost everyday	Less than a week	a week or more	a week or more	Less than a week	a week or more	a week or more	a week or more	a week or more	Much difficulty	Almost everyday	More than half the days	Several days	Several days	Several days	Not once
I agree to participate	Female	26	White	Alone	No	SP	Public	Yea	Pediatrics	2nd year	My role has been changed to meet a specific pandemic demand	Yea	5 hours or more	Yea	Extremely	Much	Not even a little	Not even a little	Not even a little	Not even a little	A little bit	Not even a little	Much	moderately	Not even a little	moderately	Not even a little	A little bit	Not even a little	Much	Extremely	Extremely	Support with fellow residents, preceptors and/or staff	Less than a week	Almost everyday	Less than a week	Almost everyday	Less than a week	no day	Less than a week	a week or more	no day	Much difficulty	Almost everyday	Almost everyday	Almost everyday	Almost everyday	More than half the days	Almost everyday
I agree to participate	Female	31	White	Friends	No	RJ	Public	No	Family and Community Medicine	2nd year	I follow my normal residence, without any changes	Yea	5 hours or more	Yea	Extremely	A little bit	Not even a little	Not even a little	Not even a little	Not even a little	A little bit	Not even a little	Extremely	A little bit	Not even a little	Extremely	moderately	A little bit	Not even a little	A little bit	Much	Much	Psychotherapy, Support with fellow residents, preceptors and/or staff, Conversation with friends and family	a week or more	a week or more	Almost everyday	Almost everyday	Almost everyday	Almost everyday	a week or more	Almost everyday	no day	Much difficulty	Almost everyday	More than half the days	Almost everyday	Almost everyday	Several days	More than half the days
I agree to participate	Female	26	White	Alone	No	PR	Public	Yea	Pediatrics	2nd year	My role has been changed to meet a specific pandemic demand	Yea		Yea	moderately	Extremely	Not even a little	moderately	Not even a little	moderately	Not even a little	Not even a little	moderately	A little bit	Not even a little	moderately	Not even a little	Not even a little	Not even a little	A little bit	moderately	A little bit	Support with fellow residents, preceptors and/or staff, Conversation with friends and family	Almost everyday	Almost everyday	Less than a week	Almost everyday	Almost everyday	Almost everyday	a week or more	no day	no day	Much difficulty	Almost everyday	Almost everyday	More than half the days	More than half the days	Several days	Several days
I agree to participate	Female	32	White	Spouse (partner, boyfriend or fiancé)	No	MG	Public	No	General/Basic Surgery	2nd year	I was removed from my role due to an operational/administrative decision of my service, My role was changed to meet a specific demand of the pandemic	No	5 hours or less	No	moderately	Extremely	Not even a little	Not even a little	Not even a little	Not even a little	moderately	Not even a little	moderately	moderately	Not even a little	moderately	moderately	A little bit	Not even a little	A little bit	A little bit	Not even a little	Mind-body activity, Conversation with friends and family	no day	no day	Less than a week	Less than a week	no day	Less than a week	no day	no day	no day	no difficulty	Several days	Not once	Several days	Not once	Not once	Not once
I agree to participate	Female	30	White	Alone	No	SP	Private	Yea	emergency medicine	2nd year	My role has been changed to meet a specific pandemic demand	No		Yea	Extremely	Much	moderately	moderately	Extremely	Not even a little	A little bit	Much	Extremely	moderately	Extremely	moderately	moderately	Much	A little bit	Much	Extremely	Much	Psychotherapy, Mind-body activity, Support with fellow residents, preceptors and/or staff, Conversation with friends and family	Less than a week	a week or more	a week or more	a week or more	Almost everyday	no day	Almost everyday	Almost everyday	no day	Much difficulty	Almost everyday	More than half the days	Almost everyday	Almost everyday	Almost everyday	More than half the days
I agree to participate	Female	25	White	Spouse (partner, boyfriend or fiancé)	No	SC	Public	No	Family and Community Medicine	1st year	My role has been changed to meet a specific pandemic demand	No		Yea	moderately	A little bit	moderately	moderately	Much	Not even a little	A little bit	Not even a little	moderately	A little bit	Much	Extremely	moderately	moderately	Not even a little	A little bit	A little bit	A little bit	Physical activity, Talking with friends and family	Less than a week	Less than a week	a week or more	a week or more	Almost everyday	a week or more	a week or more	Less than a week	no day	little difficulty	Almost everyday	Almost everyday	Almost everyday	Almost everyday	Several days	Almost everyday
I agree to participate	Female	26	brown	Friends	No	SP	Public	Yea	Pediatrics	1st year	I am a suspected/probable case of covid-19, my role has been changed to meet a specific demand of the pandemic	Yea	5 hours or less	Yea	moderately	Much	Much	Extremely	Not even a little	moderately	Not even a little	Not even a little	Extremely	A little bit	Not even a little	Extremely	moderately	moderately	Not even a little	Much	Extremely	A little bit	Support with fellow residents, preceptors and/or staff, Conversation with friends and family	a week or more	Less than a week	a week or more	Less than a week	Almost everyday	Almost everyday	Almost everyday	a week or more	no day	Much difficulty	More than half the days	More than half the days	Almost everyday	More than half the days	Not once	Several days
I agree to participate	Male	28	White	Family (parents and/or sibling)	No	PR	Public	Yea	Clinical Specialties	4th year	My role has been changed to meet a specific pandemic demand	Yea	5 hours or less	No	moderately	A little bit	Not even a little	Not even a little	Not even a little	moderately	A little bit	Not even a little	Not even a little	moderately	Not even a little	moderately	moderately	moderately	Not even a little	moderately	moderately	A little bit	Conversation with friends and family	no day	no day	no day	no day	no day	no day	no day	no day	no day	no difficulty	Not once	Not once	Not once	Not once	Not once	Not once
I agree to participate	Female	27	White	Alone	No	LOL	Public	No	Dermatology	1st year	My role has been changed to meet a specific pandemic demand	Yea	5 hours or less	No	A little bit	Much	moderately	moderately	moderately	Extremely	A little bit	Not even a little	A little bit	moderately	Not even a little	moderately	A little bit	Not even a little	Not even a little	moderately	Much	Not even a little	Mind-body activity, Physical activity, Talking with friends and family	Less than a week	Less than a week	a week or more	Less than a week	no day	no day	a week or more	Less than a week	no day	little difficulty	More than half the days	More than half the days	Several days	More than half the days	Not once	Not once
I agree to participate	Female	25	White	Alone	No	SP	Public	Yea	Pediatrics	1st year	My role has been changed to meet a specific pandemic demand	Yea	5 hours or less	Yea	moderately	Much	A little bit	A little bit	Not even a little	Not even a little	A little bit	Not even a little	Much	A little bit	Not even a little	Much	moderately	A little bit	Not even a little	moderately	Much	moderately	Physical activity, Talking with friends and family	Less than a week	a week or more	Less than a week	Less than a week	Less than a week	no day	a week or more	no day	no day	little difficulty	Several days	Several days	Several days	Several days	Not once	Several days
I agree to participate	Female	26	White	Spouse (partner, boyfriend or fiancé)	No	SP	Public	Yea	Pediatrics	2nd year	I am a suspected/probable case of covid-19	Yea	5 hours or less	Yea	moderately	A little bit	Not even a little	Not even a little	Not even a little	Not even a little	Not even a little	Not even a little	Extremely	Not even a little	Not even a little	Extremely	Not even a little	Not even a little	Not even a little	A little bit	A little bit	Not even a little	Physical activity, Support with housemates, preceptors and/or staff, Conversation with friends and family	Less than a week	Less than a week	Less than a week	a week or more	Less than a week	Less than a week	Less than a week	a week or more	no day	Much difficulty	Almost everyday	Almost everyday	Almost everyday	Almost everyday	Almost everyday	Almost everyday
I agree to participate	Female	25	White	Family (parents and/or sibling)	No	SP	Public	Yea	Pediatrics	1st year	I follow my normal residence, without any changes	Yea		Yea	moderately	Much	Not even a little	Not even a little	A little bit	A little bit	Not even a little	Not even a little	moderately	A little bit	Not even a little	moderately	Not even a little	moderately	Not even a little	moderately	A little bit	A little bit	Talk to friends and family, I'm not careful	a week or more	a week or more	Less than a week	Almost everyday	a week or more	Less than a week	Less than a week	a week or more	Less than a week	little difficulty	Several days	Several days	Several days	Several days	Several days	More than half the days
I agree to participate	Female	24	White	Spouse (partner, boyfriend or fiancé)	No	SP	Public	Yea	Pediatrics	1st year	My role has been changed to meet a specific pandemic demand	No		Yea	Much	Extremely	A little bit	moderately	Not even a little	moderately	A little bit	Not even a little	Much	A little bit	Not even a little	Much	moderately	moderately	Not even a little	A little bit	Much	moderately	Conversation with friends and family	Less than a week	a week or more	no day	Less than a week	no day	no day	Less than a week	no day	no day	little difficulty	More than half the days	Several days	Almost everyday	More than half the days	Not once	More than half the days
I agree to participate	Female	29	Yellow	Friends	No	SP	Public	Yea	Ophthalmology	2nd year	My role has been changed to meet a specific pandemic demand	Yea	- 4 hours	No	moderately	moderately	A little bit	A little bit	Not even a little	Much	moderately	Not even a little	moderately	A little bit	Not even a little	Much	Much	A little bit	Not even a little	moderately	moderately	moderately	Support with fellow residents, preceptors and/or staff, Conversation with friends and family	Less than a week	Less than a week	a week or more	a week or more	a week or more	Less than a week	a week or more	a week or more	no day	little difficulty	Several days	Several days	Several days	Several days	Several days	Several days
I agree to participate	Female	23	White	Family (parents and/or sibling)	No	RJ	Public	Yea	Gynecology and Obstetrics	1st year	I follow my normal residence, without any changes	Yea	5 hours or less	Yea	A little bit	Extremely	Not even a little	A little bit	A little bit	Not even a little	moderately	Not even a little	A little bit	moderately	Not even a little	Extremely	Not even a little	Not even a little	Not even a little	Much	A little bit	A little bit	Physical activity, Support with housemates, preceptors and/or staff, Conversation with friends and family	Less than a week	Less than a week	a week or more	Less than a week	Almost everyday	Less than a week	Less than a week	Less than a week	no day	little difficulty	Several days	Several days	Several days	More than half the days	Not once	Several days
I agree to participate	Female	25	White	Friends	No	SC	Public	Yea	Medical clinic	2nd year	My role has been changed to meet a specific pandemic demand	Yea	5 hours or less	Yea	moderately	Extremely	Extremely	Extremely	moderately	Not even a little	A little bit	Not even a little	Extremely	Much	Not even a little	Much	A little bit	Much	Not even a little	Much	Much	moderately	Physical activity, Support with housemates, preceptors and/or staff, Conversation with friends and family	a week or more	a week or more	Less than a week	Less than a week	Less than a week	a week or more	Almost everyday	Almost everyday	no day	Much difficulty	Almost everyday	Almost everyday	Almost everyday	More than half the days	More than half the days	Several days
I agree to participate	Male	28	White	Family (parents and/or sibling)	No	MG	Public	Yea	Medical clinic	1st year	I follow my normal residence, without any changes	Yea	5 hours or less	No	Much	Extremely	A little bit	Not even a little	Not even a little	A little bit	moderately	Not even a little	Extremely	A little bit	Not even a little	Much	A little bit	Much	Not even a little	moderately	moderately	Much	Physical activity, Talking with friends and family	Less than a week	Less than a week	no day	Less than a week	Less than a week	no day	no day	no day	no day	little difficulty	Several days	Not once	Not once	Several days	Not once	Several days
I agree to participate	Female	25	White	Alone	No	DF	Public	No	Medical clinic	2nd year	I follow my normal residence, without any changes	No		Yea	Extremely	Extremely	Not even a little	Extremely	Not even a little	A little bit	A little bit	Not even a little	Extremely	moderately	Not even a little	moderately	moderately	moderately	A little bit	Much	Extremely	Extremely	Support with fellow residents, preceptors and/or staff, Conversation with friends and family	a week or more	a week or more	Less than a week	a week or more	Almost everyday	Less than a week	a week or more	a week or more	Less than a week	little difficulty	Almost everyday	More than half the days	More than half the days	Several days	Several days	Several days
I agree to participate	Female	24	Yellow	Alone	No	MG	Public	No	General/Basic Surgery	1st year	I follow my normal residence, without any changes	Yea	- 4 hours	Yea	moderately	Much	A little bit	Much	Not even a little	Not even a little	Not even a little	Not even a little	moderately	A little bit	Not even a little	Not even a little	Not even a little	Not even a little	Not even a little	moderately	moderately	Not even a little	Conversation with friends and family	a week or more	Less than a week	no day	a week or more	a week or more	no day	Less than a week	Less than a week	no day	little difficulty	Several days	Several days	More than half the days	Several days	Not once	More than half the days
I agree to participate	Female	26	White	Alone	No	DF	Public	No	Radiology and Diagnostic Imaging	2nd year	I follow my normal residence, without any changes	Yea	5 hours or less	No	moderately	Extremely	Extremely	moderately	Not even a little	Not even a little	A little bit	Not even a little	Not even a little	moderately	Not even a little	moderately	moderately	Not even a little	Not even a little	moderately	moderately	moderately	Physical activity, Support with housemates, preceptors and/or staff, Conversation with friends and family	Less than a week	a week or more	Almost everyday	a week or more	Less than a week	a week or more	a week or more	a week or more	Less than a week	little difficulty	Almost everyday	Almost everyday	Almost everyday	Almost everyday	More than half the days	More than half the days
I agree to participate	Female	25	White	Friends	No	SP	Public	Yea	Pediatrics	2nd year	I follow my normal residence, without any changes	No		Yea	A little bit	Extremely	moderately	A little bit	Not even a little	Not even a little	A little bit	Not even a little	Extremely	moderately	Not even a little	moderately	Not even a little	moderately	Not even a little	moderately	Extremely	moderately	Support with fellow residents, preceptors and/or staff, Conversation with friends and family	Less than a week	Less than a week	no day	a week or more	Less than a week	a week or more	Less than a week	a week or more	no day	Much difficulty	More than half the days	Several days	Several days	More than half the days	Not once	Several days
I agree to participate	Female	29	White	Family (parents and/or sibling)	No	SP	Private	No	Radiology and Diagnostic Imaging	2nd year	I follow my normal residence, without any changes	Yea	5 hours or more	Yea	Extremely	Extremely	Extremely	Extremely	Not even a little	moderately	Not even a little	Not even a little	Much	Not even a little	Not even a little	A little bit	A little bit	Not even a little	Not even a little	A little bit	Extremely	moderately	Talk to friends and family, I'm not careful	Almost everyday	Almost everyday	Almost everyday	Almost everyday	Almost everyday	Almost everyday	Almost everyday	Almost everyday	no day	extreme difficulty	Almost everyday	Almost everyday	Almost everyday	Almost everyday	Almost everyday	Almost everyday
I agree to participate	Female	27	White	Spouse (partner, boyfriend or fiancé)	No	SP	Public	Yea	Pediatrics	1st year	My role has been changed to meet a specific pandemic demand	Yea	- 1 hour	Yea	Extremely	Extremely	Not even a little	moderately	Not even a little	Not even a little	A little bit	Not even a little	Extremely	Not even a little	Much	Extremely	Much	Much	Not even a little	Much	Not even a little	Extremely	mind-body activity	a week or more	Less than a week	a week or more	no day	Less than a week	no day	Almost everyday	no day	no day	Much difficulty	Almost everyday	Almost everyday	Almost everyday	Almost everyday	Not once	More than half the days
I agree to participate	Female	27	brown	Friends	No	MG	Public	Yea	Family and Community Medicine	1st year	I follow my normal residence, without any changes	Yea	+ 1 hour	Yea	Extremely	Extremely	Much	Extremely	A little bit	Not even a little	A little bit	Not even a little	Much	A little bit	Not even a little	A little bit	A little bit	A little bit	Not even a little	Much	Extremely	Not even a little	Physical activity, Talking with friends and family	Almost everyday	Almost everyday	Almost everyday	Almost everyday	Almost everyday	Almost everyday	Almost everyday	Almost everyday	no day	Much difficulty	Almost everyday	Almost everyday	Almost everyday	Almost everyday	Almost everyday	Almost everyday
I agree to participate	Male	22	brown	Family (parents and/or sibling)	No	GO	Public	Yea	Medical clinic	4th year	I am a suspected/probable case of covid-19, my role has been changed to meet a specific demand of the pandemic	Yea	5 hours or more	Yea	moderately	moderately	moderately	A little bit	Not even a little	A little bit	Not even a little	Not even a little	A little bit	Not even a little	Not even a little	moderately	A little bit	A little bit	Not even a little	moderately	A little bit	A little bit	Mind-body activity, Physical activity, Support with housemates, preceptors and/or staff, Conversation with friends and family	a week or more	Almost everyday	Almost everyday	Almost everyday	a week or more	a week or more	Less than a week	Almost everyday	no day	little difficulty	More than half the days	Almost everyday	Almost everyday	Almost everyday	Several days	Not once
I agree to participate	Female	26	brown	Alone	No	SP	Public	Yea	Pediatrics	1st year	I am a suspected/probable case of covid-19	Yea	- 3 hours	Yea	A little bit	moderately	Not even a little	Not even a little	Not even a little	Not even a little	moderately	Not even a little	Much	A little bit	Not even a little	Extremely	A little bit	moderately	Not even a little	moderately	moderately	A little bit	I'm not careful	a week or more	a week or more	Less than a week	Almost everyday	Almost everyday	Less than a week	a week or more	Less than a week	no day	Much difficulty	More than half the days	Several days	Several days	Several days	Not once	Several days
I agree to participate	Female	28	White	Family (parents and/or sibling)	No	SP	Public	No	Pediatrics	1st year	I follow my normal residence, without any changes	No		Yea	Much	Extremely	moderately	A little bit	Not even a little	Not even a little	Not even a little	Not even a little	Extremely	Not even a little	Not even a little	moderately	A little bit	Not even a little	Not even a little	moderately	moderately	A little bit	Talk to friends and family, I'm not careful	a week or more	Less than a week	a week or more	Almost everyday	Almost everyday	Less than a week	a week or more	Less than a week	no day	Much difficulty	Almost everyday	Almost everyday	Almost everyday	More than half the days	Not once	Almost everyday
I agree to participate	Female	25	brown	Alone	No	MG	Public	Yea	Medical clinic	1st year	My role has been changed to meet a specific pandemic demand	Yea	- 4 hours	Yea	moderately	Extremely	Much	A little bit	Much	moderately	Not even a little	Not even a little	Extremely	A little bit	Not even a little	Much	moderately	A little bit	Not even a little	Much	Extremely	moderately	Conversation with friends and family	Less than a week	Less than a week	Less than a week	Almost everyday	Almost everyday	Less than a week	a week or more	Less than a week	no day	little difficulty	Almost everyday	Almost everyday	Almost everyday	Almost everyday	More than half the days	Almost everyday
I agree to participate	Female	29	White	Spouse (partner, boyfriend or fiancé)	No	MG	Public	Yea	Medical clinic	2nd year	My role has been changed to meet a specific pandemic demand	Yea	5 hours or more	Yea	Much	moderately	A little bit	Not even a little	Not even a little	Not even a little	Not even a little	Not even a little	Much	Not even a little	Not even a little	moderately	moderately	A little bit	Not even a little	A little bit	Extremely	moderately	Mind-body activity, Support with housemates, preceptors and/or staff, Conversation with friends and family	a week or more	Less than a week	Less than a week	a week or more	a week or more	Less than a week	a week or more	Less than a week	no day	little difficulty	Almost everyday	Almost everyday	Almost everyday	Almost everyday	Not once	Almost everyday
I agree to participate	Female	24	brown	Alone	No	BA	Public	No	emergency medicine	2nd year	I follow my normal residence, without any changes	No		Yea	moderately	Much	A little bit	A little bit	moderately	Not even a little	Not even a little	Not even a little	Extremely	Much	Not even a little	Extremely	A little bit	moderately	Not even a little	Much	Not even a little	Extremely	Psychotherapy, Conversation with friends and family	no day	no day	Less than a week	Less than a week	a week or more	Less than a week	Less than a week	no day	no day	little difficulty	Several days	Several days	Several days	Not once	Not once	Several days
I agree to participate	Female	24	brown	Alone	No	GO	Public	No	Pediatrics	1st year	My role has been changed to meet a specific pandemic demand	No		Yea	moderately	Much	A little bit	Not even a little	Not even a little	Much	Not even a little	Not even a little	moderately	Not even a little	Not even a little	moderately	Not even a little	A little bit	Not even a little	moderately	Extremely	moderately	I'm not careful	Almost everyday	Almost everyday	a week or more	a week or more	Almost everyday	Less than a week	Almost everyday	Less than a week	no day	Much difficulty	More than half the days	More than half the days	More than half the days	More than half the days	More than half the days	More than half the days
I agree to participate	Female	25	White	Family (parents and/or sibling)	No	DF	Public	No	Medical clinic	1st year	I am a suspected/probable case of covid-19	Yea	- 4 hours	Yea	Extremely	Much	moderately	Much	A little bit	moderately	Not even a little	Not even a little	Much	Not even a little	Not even a little	moderately	A little bit	Not even a little	Not even a little	moderately	Extremely	moderately	Physical activity, Talking with friends and family	Almost everyday	a week or more	Almost everyday	Almost everyday	Less than a week	Almost everyday	Almost everyday	Almost everyday	Less than a week	Much difficulty	Almost everyday	Almost everyday	Almost everyday	Almost everyday	Almost everyday	Almost everyday
I agree to participate	Female	26	White	Alone	No	SC	Public	No	Medical clinic	2nd year	I was removed from my position due to an operational/administrative decision of my service	Yea	5 hours or less	Yea	A little bit	Extremely	Much	Not even a little	Not even a little	Not even a little	A little bit	Not even a little	Much	moderately	Not even a little	Much	A little bit	A little bit	Not even a little	moderately	A little bit	A little bit	Support with fellow residents, preceptors and/or staff, Conversation with friends and family	Less than a week	a week or more	a week or more	a week or more	a week or more	Almost everyday	a week or more	a week or more	Less than a week	little difficulty	More than half the days	More than half the days	More than half the days	More than half the days	Several days	Several days
I agree to participate	Male	25	White	Family (parents and/or sibling)	No	PB	Public	Yea	Medical clinic	1st year	I follow my normal residence, without any changes	Yea	- 4 hours	No	A little bit	Extremely	A little bit	Extremely	Not even a little	Not even a little	A little bit	Not even a little	A little bit	moderately	Not even a little	A little bit	Not even a little	A little bit	Not even a little	moderately	Much	A little bit	Support with fellow residents, preceptors and/or staff, Conversation with friends and family	Almost everyday	Almost everyday	no day	Almost everyday	Almost everyday	a week or more	Almost everyday	a week or more	no day	little difficulty	Almost everyday	Almost everyday	Almost everyday	More than half the days	Several days	Several days
I agree to participate	Female	26	White	Spouse (partner, boyfriend or fiancé)	No	SP	Public	Yea	Medical clinic	1st year	I follow my normal residence, without any changes	Yea	- 3 hours	No	Much	Extremely	A little bit	Not even a little	Not even a little	A little bit	A little bit	Much	A little bit	Not even a little	Not even a little	Much	Not even a little	moderately	Not even a little	A little bit	Not even a little	Not even a little	Conversation with friends and family	Less than a week	Less than a week	Less than a week	a week or more	Less than a week	no day	no day	a week or more	no day	Much difficulty	More than half the days	More than half the days	More than half the days	Several days	Not once	More than half the days
I agree to participate	Female	24	brown	Spouse (partner, boyfriend or fiancé)	No	SP	Public	Yea	Ophthalmology	1st year	I follow my normal residence, without any changes	No		No	Extremely	Extremely	Not even a little	Not even a little	Not even a little	Much	A little bit	Not even a little	moderately	moderately	Not even a little	Much	moderately	moderately	Not even a little	Much	moderately	moderately	Conversation with friends and family	Less than a week	Less than a week	a week or more	Less than a week	no day	no day	no day	no day	no day	little difficulty	Several days	Not once	Several days	Several days	Not once	Not once
I agree to participate	Male	25	White	Alone	No	SP	Public	Yea	Ophthalmology	3rd year	I was removed from my role due to an operational/administrative decision of my service, My role was changed to meet a specific demand of the pandemic	Yea	- 3 hours	Yea	A little bit	moderately	Not even a little	Not even a little	Not even a little	A little bit	Much	Not even a little	Not even a little	Extremely	Not even a little	Extremely	Extremely	moderately	Not even a little	Extremely	Not even a little	A little bit	Support with fellow residents, preceptors and/or staff, Conversation with friends and family	no day	no day	no day	Less than a week	Less than a week	no day	Less than a week	no day	no day	little difficulty	Not once	Not once	Not once	Not once	Not once	Not once
I agree to participate	Female	24	White	Family (parents and/or sibling)	No	SP	Public	No	Medical clinic	1st year	I follow my normal residence, without any changes	No		Yea	Much	Extremely	moderately	Not even a little	Not even a little	Not even a little	A little bit	Not even a little	moderately	moderately	Not even a little	A little bit	Not even a little	Not even a little	Not even a little	moderately	Much	Extremely	Psychotherapy, Support with fellow residents, preceptors and/or staff, Conversation with friends and family	a week or more	Less than a week	a week or more	Almost everyday	Less than a week	Almost everyday	a week or more	Less than a week	a week or more	little difficulty	Almost everyday	Almost everyday	More than half the days	Almost everyday	Several days	More than half the days
I agree to participate	Female	27	White	Friends	No	MG	Public	Yea	Medical clinic	1st year	I follow my normal residence, without any changes	No		Yea	Extremely	Extremely	Much	Much	Not even a little	Extremely	Not even a little	Not even a little	Extremely	Not even a little	Not even a little	Not even a little	A little bit	Not even a little	Not even a little	moderately	Extremely	Not even a little	Psychotherapy	Almost everyday	Almost everyday	Almost everyday	Almost everyday	a week or more	Almost everyday	Almost everyday	Less than a week	Less than a week	extreme difficulty	Almost everyday	Almost everyday	Almost everyday	Almost everyday	More than half the days	Almost everyday
I agree to participate	Female	28	White	Family (parents and/or sibling)	No	SP	Public	Yea	Gynecology and Obstetrics	2nd year	I follow my normal residence, without any changes	Yea	5 hours or less	No	Much	Extremely	Not even a little	Not even a little	Not even a little	Not even a little	Not even a little	Not even a little	Extremely	Not even a little	Not even a little	moderately	Not even a little	moderately	Not even a little	A little bit	Much	moderately	Physical activity, Talking with friends and family	Less than a week	Less than a week	Less than a week	Less than a week	a week or more	no day	a week or more	Less than a week	no day	no difficulty	Several days	Several days	Several days	Several days	Not once	Several days
I agree to participate	Female	28	White	Spouse (partner, boyfriend or fiancé)	No	SP	Private	No	emergency medicine	1st year	I follow my normal residence, without any changes	Yea	5 hours or less	Yea	Extremely	A little bit	Not even a little	moderately	Not even a little	Not even a little	moderately	Not even a little	Extremely	moderately	Not even a little	Extremely	Much	moderately	Not even a little	Much	moderately	Extremely	Psychotherapy, Support with fellow residents, preceptors and/or staff	Almost everyday	Almost everyday	Almost everyday	a week or more	Almost everyday	Almost everyday	Almost everyday	no day	a week or more	Much difficulty	More than half the days	Several days	Almost everyday	Almost everyday	Several days	More than half the days
I agree to participate	Female	25	White	Family (parents and/or sibling)	No	MG	Public	Yea	Pediatrics	2nd year	I follow my normal residence, without any changes	No		No	Extremely	Extremely	Much	Much	Not even a little	Not even a little	moderately	Not even a little	Extremely	moderately	Not even a little	Much	Much	Not even a little	Not even a little	A little bit	moderately	Much	Conversation with friends and family	Almost everyday	Almost everyday	Almost everyday	Almost everyday	Almost everyday	Almost everyday	a week or more	a week or more	no day	Much difficulty	Almost everyday	Almost everyday	Almost everyday	Almost everyday	Almost everyday	Almost everyday
I agree to participate	Female	27	brown	Family (parents and/or sibling)	No	RJ	Public	Yea	Gynecology and Obstetrics	1st year	I follow my normal residence, without any changes	Yea	5 hours or less	No	Not even a little	Extremely	Not even a little	moderately	Not even a little	Extremely	moderately	Not even a little	moderately	moderately	Not even a little	Much	Much	Not even a little	Not even a little	Extremely	Extremely	A little bit	Support with fellow residents, preceptors and/or staff, Conversation with friends and family	no day	Less than a week	no day	Less than a week	Less than a week	no day	no day	no day	no day	no difficulty	Not once	Not once	Several days	Not once	Not once	Not once
I agree to participate	Female	24	White	Alone	No	MG	Public	Yea	Family and Community Medicine	1st year	I follow my normal residence, without any changes	No		Yea	Much	Much	Not even a little	Much	Not even a little	Not even a little	moderately	Not even a little	Much	Not even a little	Not even a little	moderately	Not even a little	moderately	Much	moderately	Much	Much	Support with fellow residents, preceptors and/or staff, Conversation with friends and family	Almost everyday	a week or more	Almost everyday	Almost everyday	a week or more	Less than a week	Almost everyday	Less than a week	no day	extreme difficulty	Several days	Almost everyday	Almost everyday	Almost everyday	Not once	Not once
I agree to participate	Female	23	White	Alone	No	SP	Public	Yea	Pediatrics	1st year	I follow my normal residence, without any changes	No		Yea	moderately	Extremely	Not even a little	Much	A little bit	Not even a little	moderately	Not even a little	Much	moderately	Not even a little	moderately	Much	A little bit	Not even a little	Much	Extremely	A little bit	Talk to friends and family, I'm not careful	Almost everyday	Almost everyday	Almost everyday	Almost everyday	Less than a week	a week or more	Less than a week	no day	no day	little difficulty	Several days	More than half the days	Almost everyday	Almost everyday	Several days	More than half the days
I agree to participate	Female	24	brown	Alone	No	GO	Public	Yea	Pediatrics	1st year	I follow my normal residence, without any changes	No		No	Extremely	Extremely	Not even a little	A little bit	Not even a little	moderately	A little bit	Not even a little	moderately	moderately	Not even a little	Not even a little	A little bit	A little bit	Not even a little	moderately	Much	A little bit	Conversation with friends and family	a week or more	Less than a week	Less than a week	Almost everyday	Less than a week	no day	a week or more	no day	no day	little difficulty	Several days	Several days	Several days	Several days	Not once	Not once
I agree to participate	Female	25	brown	Alone	No	MG	Public	Yea	Pediatrics	1st year	My role has been changed to meet a specific pandemic demand	Yea	+ 2 hours	Yea	Much	Extremely	A little bit	A little bit	Not even a little	Not even a little	A little bit	Not even a little	Extremely	A little bit	Not even a little	moderately	moderately	A little bit	Not even a little	Much	Much	Much	Talk to friends and family, I'm not careful	Less than a week	a week or more	Less than a week	Less than a week	no day	Less than a week	a week or more	Less than a week	no day	little difficulty	Several days	Several days	Several days	Several days	Not once	Several days
I agree to participate	Male	25	White	Family (parents and/or sibling)	No	DF	Public	Yea	emergency medicine	1st year	My role has been changed to meet a specific pandemic demand	Yea	- 4 hours	Yea	Extremely	Extremely	Not even a little	moderately	Not even a little	A little bit	Not even a little	moderately	Extremely	A little bit	moderately	Extremely	A little bit	A little bit	Not even a little	A little bit	moderately	Much	I'm not careful	Almost everyday	Almost everyday	Less than a week	Almost everyday	a week or more	a week or more	Almost everyday	Less than a week	no day	Much difficulty	Almost everyday	Almost everyday	More than half the days	More than half the days	Several days	Almost everyday
I agree to participate	Female	32	White	Alone	No	SP	Public	Yea	Pediatrics	4th year	I follow my normal residence, without any changes	Yea	5 hours or less	Yea	Extremely	Extremely	A little bit	A little bit	moderately	Extremely	Not even a little	Not even a little	Extremely	Not even a little	Not even a little	Not even a little	Not even a little	Not even a little	Not even a little	Not even a little	Not even a little	Not even a little	I'm not careful	Almost everyday	Almost everyday	Almost everyday	Almost everyday	Almost everyday	a week or more	Less than a week	Less than a week	a week or more	extreme difficulty	More than half the days	Several days	Several days	Several days	Several days	Almost everyday
I agree to participate	Female	28	White	Spouse (partner, boyfriend or fiancé)	No	SP	Public	Yea	anesthesiology	3rd year	I was removed from my position due to an operational/administrative decision of my service	Yea	5 hours or less	Yea	A little bit	moderately	Not even a little	Not even a little	Not even a little	Not even a little	Much	Not even a little	Much	A little bit	Not even a little	Much	moderately	Much	Not even a little	Much	Not even a little	Much	Physical activity	no day	Less than a week	no day	Less than a week	no day	no day	Less than a week	no day	no day	no difficulty	Not once	Not once	Several days	Not once	Not once	Not once
I agree to participate	Female	31	White	Alone	No	SP	Public	Yea	Pediatrics	5th year	I follow my normal residence, without any changes	Yea	5 hours or less	Yea	Extremely	Extremely	Extremely	Not even a little	Much	Not even a little	Not even a little	Not even a little	Extremely	Not even a little	Not even a little	moderately	moderately	moderately	Much	A little bit	Extremely	Much	Physical activity, Talking with friends and family	Less than a week	a week or more	a week or more	a week or more	a week or more	a week or more	a week or more	a week or more	no day	little difficulty	More than half the days	More than half the days	Almost everyday	More than half the days	More than half the days	More than half the days
I agree to participate	Female	27	White	Family (parents and/or sibling)	No	PR	Public	Yea	Clinical Specialties	3rd year	My role has been changed to meet a specific pandemic demand	Yea	- 3 hours	No	Extremely	Extremely	moderately	moderately	Not even a little	Not even a little	moderately	Not even a little	Extremely	moderately	Not even a little	moderately	Not even a little	moderately	Not even a little	A little bit	Extremely	Extremely	I'm not careful	Almost everyday	Almost everyday	a week or more	Almost everyday	Almost everyday	a week or more	a week or more	a week or more	no day	Much difficulty	More than half the days	Several days	More than half the days	Almost everyday	Several days	Almost everyday
I agree to participate	Female	24	brown	Alone	No	SP	Private	Yea	Orthopedics and Traumatology	2nd year	My role has been changed to meet a specific pandemic demand	Yea	- 4 hours	Yea	Extremely	Much	A little bit	A little bit	Not even a little	A little bit	A little bit	Not even a little	A little bit	moderately	Not even a little	Much	moderately	moderately	A little bit	Much	Extremely	moderately	I'm not careful	Almost everyday	Almost everyday	Almost everyday	Almost everyday	Almost everyday	a week or more	Almost everyday	a week or more	a week or more	Much difficulty	Almost everyday	Almost everyday	More than half the days	Almost everyday	Several days	More than half the days
I agree to participate	Female	27	White	Alone	No	SP	Public	Yea	emergency medicine	2nd year	I follow my normal residence, without any changes	No	+ 2 hours	Yea	A little bit	Much	Not even a little	A little bit	Not even a little	Not even a little	moderately	Not even a little	Extremely	Not even a little	Not even a little	A little bit	moderately	Extremely	Not even a little	moderately	Extremely	Extremely	Mind-body activity, Physical activity, Support with housemates, preceptors and/or staff, Conversation with friends and family	no day	no day	no day	Almost everyday	no day	no day	no day	no day	no day	no difficulty	Not once	Not once	Not once	Not once	Not once	Several days
I agree to participate	Female	26	White	Alone	No	SP	Public	Yea	Pediatrics	1st year	I am a suspected/probable case of covid-19	No		Yea	moderately	Extremely	A little bit	Not even a little	Not even a little	A little bit	A little bit	Not even a little	moderately	A little bit	Not even a little	Much	moderately	A little bit	Not even a little	Much	A little bit	A little bit	Support with fellow residents, preceptors and/or staff, Conversation with friends and family	Less than a week	no day	Less than a week	Less than a week	Less than a week	no day	Less than a week	no day	no day	little difficulty	Several days	Several days	Several days	Several days	Not once	Several days
I agree to participate	Female	23	White	Alone	No	MT	Public	Yea	Medical clinic	1st year	My role has been changed to meet a specific pandemic demand	Yea	- 2 hours	Yea	moderately	Extremely	moderately	A little bit	Not even a little	A little bit	Not even a little	Not even a little	Much	moderately	A little bit	moderately	Much	A little bit	A little bit	Much	moderately	moderately	Support with fellow residents, preceptors and/or staff, Conversation with friends and family	Almost everyday	Less than a week	a week or more	a week or more	a week or more	no day	Less than a week	Less than a week	no day	little difficulty	Several days	Several days	More than half the days	More than half the days	Several days	More than half the days
I agree to participate	Female	28	White	Alone	No	SP	Public	Yea	Pediatrics	3rd year	I was removed from my role due to an operational/administrative decision of my service, My role was changed to meet a specific demand of the pandemic	Yea	- 4 hours	Yea	Much	Extremely	Not even a little	A little bit	A little bit	Not even a little	Not even a little	Not even a little	Extremely	Not even a little	Not even a little	Much	A little bit	moderately	Not even a little	A little bit	Extremely	A little bit	Psychotherapy, Mind-body activity, Conversation with friends and family	Almost everyday	Almost everyday	Almost everyday	Almost everyday	Almost everyday	Almost everyday	Almost everyday	a week or more	Less than a week	Much difficulty	More than half the days	Almost everyday	Almost everyday	Almost everyday	Almost everyday	Almost everyday
I agree to participate	Female	30	White	Alone	No	LOL	Public	Yea	General/Basic Surgery	1st year	My role has been changed to meet a specific pandemic demand	Yea	- 2 hours	Yea	Extremely	Extremely	Much	moderately	Not even a little	Not even a little	Not even a little	Not even a little	Extremely	Not even a little	Not even a little	moderately	moderately	Not even a little	Not even a little	A little bit	Extremely	Much	Support with fellow residents, preceptors and/or staff, Conversation with friends and family	Almost everyday	a week or more	no day	a week or more	Less than a week	Almost everyday	Almost everyday	Less than a week	no day	Much difficulty	Almost everyday	Almost everyday	Almost everyday	Almost everyday	Almost everyday	More than half the days
I agree to participate	Female	25	brown	Family (parents and/or sibling)	No	RN	Public	Yea	Gynecology and Obstetrics	2nd year	My role has been changed to meet a specific pandemic demand	Yea	- 2 hours	Yea	Extremely	Extremely	Much	Much	moderately	moderately	Not even a little	Not even a little	moderately	A little bit	Not even a little	A little bit	Not even a little	A little bit	moderately	A little bit	Extremely	Extremely	Conversation with friends and family	Almost everyday	Almost everyday	Almost everyday	a week or more	Almost everyday	Less than a week	a week or more	a week or more	Less than a week	Much difficulty	More than half the days	More than half the days	More than half the days	More than half the days	More than half the days	More than half the days
I agree to participate	Female	35	brown	Family (parents and/or sibling)	Yea	RJ	Private	No	emergency medicine	1st year	I follow my normal residence, without any changes	No		Yea	Much	Extremely	moderately	moderately	Much	A little bit	Not even a little	Not even a little	Extremely	A little bit	Not even a little	Much	Extremely	Extremely	Not even a little	Extremely	Much	Extremely	I'm not careful	Almost everyday	Almost everyday	Almost everyday	Almost everyday	Almost everyday	Almost everyday	Almost everyday	Almost everyday	no day	Much difficulty	Almost everyday	Almost everyday	Almost everyday	Almost everyday	More than half the days	Almost everyday
I agree to participate	Female	25	White	Family (parents and/or sibling)	No	LOL	Public	No	Family and Community Medicine	2nd year	My role has been changed to meet a specific pandemic demand	Yea	5 hours or less	Yea	Much	Much	moderately	A little bit	Extremely	moderately	Much	A little bit	Extremely	Much	Not even a little	Extremely	moderately	moderately	Not even a little	Extremely	Much	moderately	Psychotherapy, Mind-body activity, Support group, Support with housemates, preceptors and/or staff, Conversation with friends and family	a week or more	a week or more	Almost everyday	Almost everyday	Almost everyday	no day	Less than a week	Less than a week	no day	little difficulty	Almost everyday	Almost everyday	Almost everyday	Almost everyday	Several days	Several days
I agree to participate	Female	30	White	Spouse (partner, boyfriend or fiancé)	No	SP	Public	Yea	Pediatrics	4th year	I follow my normal residence, without any changes	No		Yea	Much	Extremely	Not even a little	Not even a little	Not even a little	Not even a little	A little bit	Not even a little	Extremely	moderately	Not even a little	Extremely	moderately	Extremely	Not even a little	moderately	Extremely	moderately	Psychotherapy	no day	Less than a week	Less than a week	no day	Less than a week	no day	no day	no day	no day	no difficulty	Not once	Not once	Not once	Several days	Not once	Not once
I agree to participate	Female	29	White	Family (parents and/or sibling)	No	LOL	Public	Yea	General/Basic Surgery	2nd year	I follow my normal residence, without any changes	Yea	- 4 hours	Yea	A little bit	Extremely	Not even a little	A little bit	A little bit	moderately	Not even a little	Not even a little	moderately	Not even a little	Not even a little	Not even a little	Not even a little	Not even a little	Not even a little	A little bit	Not even a little	Much	Physical activity, Talking with friends and family	no day	Less than a week	Less than a week	Less than a week	a week or more	Less than a week	Less than a week	no day	Less than a week	little difficulty	Several days	Several days	Several days	Several days	Not once	Several days
I agree to participate	Male	27	White	Family (parents and/or sibling)	No	SP	Public	Yea	General/Basic Surgery	1st year	I follow my normal residence, without any changes	No		No	Much	Extremely	Not even a little	Not even a little	Not even a little	A little bit	A little bit	Not even a little	moderately	Not even a little	Not even a little	Extremely	moderately	moderately	Not even a little	A little bit	moderately	moderately	Support with fellow residents, preceptors and/or staff, Conversation with friends and family	no day	no day	no day	Less than a week	no day	no day	no day	Less than a week	no day	no difficulty	Not once	Not once	Several days	Not once	Not once	Not once
I agree to participate	Female	27	White	Spouse (partner, boyfriend or fiancé)	No	SP	Public	Yea	Surgical Specialties	3rd year	I follow my normal residence, without any changes	Yea	- 4 hours	No	Extremely	Much	Not even a little	moderately	Not even a little	Not even a little	A little bit	Not even a little	moderately	A little bit	Not even a little	Much	A little bit	moderately	Not even a little	moderately	A little bit	A little bit	Physical activity, Support with housemates, preceptors and/or staff, Conversation with friends and family	Less than a week	Less than a week	a week or more	Less than a week	Less than a week	no day	Less than a week	no day	no day	little difficulty	Several days	Not once	More than half the days	Several days	Not once	Several days
I agree to participate	Female	28	brown	Alone	No	RO	Public	No	Gynecology and Obstetrics	3rd year	I follow my normal residence, without any changes	No		No	Much	Extremely	A little bit	Extremely	Not even a little	moderately	Not even a little	Not even a little	moderately	A little bit	Not even a little	Not even a little	Not even a little	A little bit	Not even a little	A little bit	Extremely	A little bit	I'm not careful	a week or more	Almost everyday	a week or more	a week or more	a week or more	a week or more	Almost everyday	Less than a week	no day	extreme difficulty	Almost everyday	Almost everyday	Almost everyday	Almost everyday	More than half the days	Almost everyday
I agree to participate	Male	27	White	Spouse (partner, boyfriend or fiancé)	No	SP	Public	Yea	Medical clinic	1st year	I follow my normal residence, without any changes	No		Yea	Much	moderately	Not even a little	A little bit	Not even a little	A little bit	Not even a little	Not even a little	Extremely	Not even a little	Not even a little	A little bit	Not even a little	moderately	Not even a little	Not even a little	moderately	moderately	Conversation with friends and family	no day	no day	Less than a week	no day	no day	no day	Less than a week	no day	no day	little difficulty	Several days	Not once	Not once	Several days	Not once	Not once
I agree to participate	Female	25	brown	Alone	No	BA	Public	Yea	Medical clinic	1st year	I follow my normal residence, without any changes	Yea	5 hours or less	Yea	Much	Much	Not even a little	Much	Not even a little	Not even a little	Not even a little	Not even a little	Much	Not even a little	Not even a little	Much	Not even a little	moderately	Not even a little	A little bit	Much	moderately	Talk to friends and family, I'm not careful	Less than a week	a week or more	Less than a week	Less than a week	Less than a week	no day	Less than a week	no day	no day	Much difficulty	Almost everyday	Almost everyday	Almost everyday	Almost everyday	More than half the days	More than half the days
I agree to participate	Female	25	brown	Alone	No	RO	Public	No	Gynecology and Obstetrics	2nd year	I follow my normal residence, without any changes	Yea	- 4 hours	Yea	Much	Extremely	Not even a little	A little bit	Not even a little	Not even a little	Not even a little	Not even a little	Extremely	Not even a little	Not even a little	A little bit	A little bit	A little bit	Not even a little	Not even a little	A little bit	Much	mind-body activity	Less than a week	Less than a week	Almost everyday	Almost everyday	Almost everyday	Almost everyday	Almost everyday	Almost everyday	no day	Much difficulty	Almost everyday	Almost everyday	Almost everyday	Almost everyday	Almost everyday	Almost everyday
I agree to participate	Female	26	brown	Alone	No	SP	Public	Yea	Pediatrics	3rd year	My role has been changed to meet a specific pandemic demand	Yea	5 hours or less	Yea	Extremely	Extremely	Extremely	Extremely	moderately	Extremely	Not even a little	Not even a little	Extremely	Not even a little	Not even a little	Much	Not even a little	moderately	Not even a little	A little bit	Much	Not even a little	Psychotherapy, Conversation with friends and family	Almost everyday	a week or more	Almost everyday	a week or more	Almost everyday	a week or more	Almost everyday	Less than a week	no day	extreme difficulty	Almost everyday	Almost everyday	Almost everyday	Almost everyday	More than half the days	Not once
I agree to participate	Female	28	White	Spouse (partner, boyfriend or fiancé)	No	SP	Public	Yea	Ophthalmology	3rd year	I follow my normal residence, without any changes	Yea	5 hours or less	No	A little bit	Extremely	Not even a little	A little bit	Not even a little	A little bit	moderately	Not even a little	Extremely	moderately	Not even a little	Extremely	moderately	moderately	Not even a little	moderately	Much	moderately	Support with fellow residents, preceptors and/or staff, Conversation with friends and family	no day	no day	no day	Less than a week	no day	no day	no day	no day	no day	no difficulty	Not once	Not once	Not once	Not once	Not once	Not once
I agree to participate	Female	28	White	Spouse (partner, boyfriend or fiancé)	Yea	RN	Public	Yea	Gynecology and Obstetrics	3rd year	My role has been changed to meet a specific pandemic demand	Yea	5 hours or less	No	Much	Much	moderately	moderately	Not even a little	Not even a little	A little bit	Not even a little	moderately	A little bit	Not even a little	Not even a little	Not even a little	A little bit	Not even a little	A little bit	moderately	moderately	Conversation with friends and family	no day	Less than a week	Less than a week	a week or more	Less than a week	Less than a week	a week or more	no day	no day	no difficulty	More than half the days	More than half the days	More than half the days	More than half the days	Several days	More than half the days
I agree to participate	Female	30	White	other relatives	No	SP	Public	Yea	emergency medicine	3rd year	I follow my normal residence, without any changes	No		No	Extremely	Extremely	moderately	moderately	Not even a little	Much	Not even a little	Not even a little	Not even a little	A little bit	Extremely	Not even a little	A little bit	Not even a little	Not even a little	moderately	Not even a little	Not even a little	I'm not careful	no day	Almost everyday	Almost everyday	Almost everyday	Almost everyday	Almost everyday	Almost everyday	Almost everyday	Less than a week	extreme difficulty	Almost everyday	Almost everyday	Almost everyday	Almost everyday	Not once	Almost everyday
I agree to participate	Female	27	White	Spouse (partner, boyfriend or fiancé)	No	SP	Public	Yea	Pediatrics	2nd year	I follow my normal residence, without any changes	No		No	Much	Extremely	Not even a little	Not even a little	Not even a little	Not even a little	A little bit	Not even a little	A little bit	A little bit	Not even a little	A little bit	A little bit	A little bit	Not even a little	A little bit	A little bit	A little bit	Conversation with friends and family	Less than a week	Less than a week	Less than a week	Less than a week	Almost everyday	no day	a week or more	no day	no day	no difficulty	Several days	Several days	Several days	Several days	Not once	Several days
I agree to participate	Male	30	brown	Spouse (partner, boyfriend or fiancé)	No	SP	Public	Yea	emergency medicine	3rd year	I follow my normal residence, without any changes	No		No	moderately	Much	Not even a little	Not even a little	Not even a little	Not even a little	moderately	Not even a little	Much	moderately	Not even a little	Not even a little	Much	moderately	Not even a little	moderately	Not even a little	moderately	I'm not careful	Almost everyday	no day	no day	Almost everyday	no day	no day	no day	no day	no day	extreme difficulty	Not once	Not once	Almost everyday	Not once	Not once	Not once
I agree to participate	Female	25	White	Family (parents and/or sibling)	No	MG	Public	No	Gynecology and Obstetrics	1st year	I follow my normal residence, without any changes	Yea	5 hours or less	Yea	Not even a little	moderately	Not even a little	Not even a little	Not even a little	A little bit	Not even a little	Not even a little	moderately	Not even a little	Not even a little	A little bit	A little bit	A little bit	Not even a little	A little bit	Not even a little	moderately	Psychotherapy, Physical activity, Talking with friends and family	Less than a week	Less than a week	a week or more	a week or more	a week or more	no day	Less than a week	no day	no day	little difficulty	Several days	Not once	Several days	Several days	Not once	Not once
I agree to participate	Female	23	White	Alone	No	SP	Private	No	Medical clinic	1st year	My role has been changed to meet a specific pandemic demand	Yea	5 hours or less	Yea	Extremely	Extremely	Extremely	Extremely	Not even a little	Extremely	A little bit	Not even a little	moderately	Not even a little	Not even a little	Extremely	Extremely	Not even a little	Not even a little	moderately	Extremely	Not even a little	Talk to friends and family, I'm not careful	Almost everyday	Almost everyday	Less than a week	Almost everyday	Almost everyday	Almost everyday	Almost everyday	no day	Less than a week	extreme difficulty	Almost everyday	Almost everyday	Almost everyday	Almost everyday	Not once	Almost everyday
I agree to participate	Female	24	brown	Alone	No	MG	Public	Yea	Family and Community Medicine	1st year	I follow my normal residence, without any changes, My role has been changed to meet a specific demand of the pandemic	Yea	5 hours or more	Yea	Extremely	Extremely	Extremely	Extremely	Not even a little	moderately	Not even a little	Not even a little	Much	A little bit	Not even a little	Much	moderately	A little bit	Not even a little	A little bit	Extremely	moderately	Conversation with friends and family	Less than a week	a week or more	a week or more	Almost everyday	a week or more	Less than a week	Almost everyday	Less than a week	no day	Much difficulty	Almost everyday	More than half the days	Almost everyday	Almost everyday	Almost everyday	Almost everyday
I agree to participate	Female	29	White	Spouse (partner, boyfriend or fiancé)	No	SP	Public	Yea	intensive care	4th year	My role has been changed to meet a specific pandemic demand	Yea	5 hours or less	Yea	moderately	Extremely	Not even a little	Much	Not even a little	Not even a little	A little bit	Not even a little	Much	A little bit	Not even a little	moderately	moderately	moderately	Not even a little	moderately	moderately	moderately	Support with fellow residents, preceptors and/or staff, Conversation with friends and family	a week or more	Almost everyday	Almost everyday	Almost everyday	Less than a week	a week or more	Less than a week	no day	no day	little difficulty	Almost everyday	More than half the days	More than half the days	More than half the days	Not once	More than half the days
I agree to participate	Female	24	White	Alone	No	SP	Public	Yea	Pediatrics	2nd year	I follow my normal residence, without any changes	Yea	- 1 hour	Yea	Much	A little bit	Not even a little	A little bit	Not even a little	Not even a little	A little bit	Not even a little	Extremely	A little bit	Not even a little	moderately	Not even a little	A little bit	Not even a little	moderately	A little bit	Much	Mind-body activity, Physical activity, Talking with friends and family	Less than a week	Less than a week	no day	Less than a week	Less than a week	Less than a week	Less than a week	Less than a week	no day	little difficulty	Several days	Several days	Several days	Several days	Not once	Several days
I agree to participate	Female	24	White	Alone	No	LOL	Public	No	Neurology	1st year	I follow my normal residence, without any changes	No		Yea	A little bit	moderately	Not even a little	A little bit	Not even a little	moderately	Not even a little	Not even a little	moderately	Not even a little	Not even a little	moderately	Not even a little	Not even a little	Not even a little	A little bit	Much	A little bit	Physical activity, I'm not careful	a week or more	Less than a week	Less than a week	a week or more	no day	no day	Less than a week	no day	no day	little difficulty	Several days	Several days	Not once	Not once	Not once	Not once
I agree to participate	Male	28	White	Alone	No	MG	Public	No	Surgical Specialties	3rd year	My role has been changed to meet a specific pandemic demand	Yea	5 hours or less	No	Extremely	moderately	Not even a little	Not even a little	Not even a little	Not even a little	Extremely	Not even a little	moderately	Extremely	Not even a little	Extremely	Extremely	Extremely	Not even a little	Much	Extremely	Extremely	Conversation with friends and family	no day	no day	no day	a week or more	a week or more	no day	a week or more	Less than a week	no day	no difficulty	Not once	Not once	Not once	Not once	Not once	Not once
I agree to participate	Male	27	White	Spouse (partner, boyfriend or fiancé)	No	SP	Public	Yea	anesthesiology	1st year	I am a suspected/probable case of covid-19, I was removed from my position due to an operational/administrative decision of my service	Yea	5 hours or less	Yea	moderately	A little bit	Not even a little	Not even a little	Not even a little	Not even a little	moderately	Not even a little	moderately	moderately	Not even a little	Much	moderately	moderately	Not even a little	moderately	Much	A little bit	Mind-body activity, Support with housemates, preceptors and/or staff, Conversation with friends and family	no day	Less than a week	Less than a week	Less than a week	no day	Less than a week	no day	Less than a week	no day	no difficulty	Several days	Not once	Several days	Several days	Several days	Not once
I agree to participate	Male	28	White	Alone	No	MG	Public	Yea	Family and Community Medicine	1st year	My role has been changed to meet a specific pandemic demand	No		Yea	moderately	Extremely	A little bit	moderately	moderately	Much	Not even a little	Not even a little	moderately	Not even a little	Not even a little	Much	moderately	moderately	Not even a little	moderately	Extremely	A little bit	Support with fellow residents, preceptors and/or staff, Conversation with friends and family	Less than a week	a week or more	Almost everyday	a week or more	a week or more	Less than a week	a week or more	no day	no day	Much difficulty	Almost everyday	More than half the days	More than half the days	Several days	Not once	Not once
I agree to participate	Female	26	White	Alone	No	SP	Public	Yea	Pathology	2nd year	My role has been changed to meet a specific pandemic demand	Yea	5 hours or less	No	moderately	Extremely	Not even a little	A little bit	A little bit	Extremely	moderately	Not even a little	Not even a little	A little bit	Not even a little	Much	A little bit	Not even a little	Not even a little	A little bit	A little bit	A little bit	Mind-body activity, Physical activity, Support with housemates, preceptors and/or staff, Conversation with friends and family	Less than a week	a week or more	Almost everyday	Almost everyday	Less than a week	a week or more	Almost everyday	no day	no day	little difficulty	Almost everyday	Almost everyday	Almost everyday	Almost everyday	More than half the days	Almost everyday
I agree to participate	Male	29	White	Family (parents and/or sibling)	No	SP	Public	Yea	Radiology and Diagnostic Imaging	2nd year	I was removed from my role because I was in a risk group	Yea	- 1 hour	Yea	Much	Extremely	Not even a little	moderately	Not even a little	Extremely	Not even a little	Not even a little	Much	A little bit	Not even a little	Much	A little bit	Not even a little	Not even a little	A little bit	moderately	A little bit	Support with fellow residents, preceptors and/or staff, Conversation with friends and family	a week or more	a week or more	no day	no day	no day	a week or more	Less than a week	Less than a week	no day	Much difficulty	More than half the days	More than half the days	More than half the days	More than half the days	Not once	Almost everyday
I agree to participate	Female	26	White	Spouse (partner, boyfriend or fiancé)	No	SP	Public	Yea	Orthopedics and Traumatology	2nd year	I was removed from my position due to an operational/administrative decision of my service	Yea	5 hours or less	Yea	Extremely	Much	A little bit	moderately	Much	Not even a little	Not even a little	Extremely	A little bit	moderately	Not even a little	moderately	moderately	Not even a little	Not even a little	A little bit	Much	A little bit	Physical activity, Talking with friends and family	Less than a week	Less than a week	Less than a week	a week or more	a week or more	Less than a week	Less than a week	no day	no day	little difficulty	Almost everyday	Almost everyday	Almost everyday	More than half the days	Not once	Several days
I agree to participate	Female	36	brown	Family (parents and/or sibling)	No	SP	Public	Yea	Medical clinic	2nd year	My role has been changed to meet a specific pandemic demand	Yea	5 hours or less	Yea	Much	Extremely	A little bit	A little bit	Not even a little	Not even a little	Not even a little	Not even a little	Extremely	A little bit	Not even a little	Much	A little bit	A little bit	Not even a little	moderately	Extremely	moderately	I'm not careful	Almost everyday	a week or more	Less than a week	Less than a week	a week or more	a week or more	Almost everyday	Less than a week	no day	Much difficulty	Several days	More than half the days	Almost everyday	Several days	Not once	Almost everyday
I agree to participate	Male	39	brown	Alone	No	IF	Public	Yea	Clinical Specialties	4th year	I was removed from my position due to an operational/administrative decision of my service	Yea	5 hours or more	Yea	Much	Extremely	Not even a little	Much	Not even a little	Not even a little	Not even a little	Not even a little	Much	A little bit	Not even a little	A little bit	A little bit	A little bit	Not even a little	A little bit	moderately	moderately	Physical activity	a week or more	a week or more	a week or more	a week or more	a week or more	a week or more	Almost everyday	no day	no day	little difficulty	Several days	Several days	Several days	More than half the days	Several days	More than half the days
I agree to participate	Female	24	White	Alone	Yea	SP	Public	Yea	Pediatrics	1st year	I follow my normal residence, without any changes	No		Yea	Much	Extremely	moderately	A little bit	Not even a little	Not even a little	moderately	Not even a little	Much	A little bit	Not even a little	Much	A little bit	A little bit	Not even a little	moderately	Much	moderately	Support with fellow residents, preceptors and/or staff, Conversation with friends and family	Less than a week	Less than a week	no day	a week or more	no day	no day	no day	no day	no day	no difficulty	Several days	Several days	Almost everyday	Several days	More than half the days	Several days
I agree to participate	Female	27	White	Spouse (partner, boyfriend or fiancé)	No	MG	Public	Yea	emergency medicine	3rd year	I follow my normal residence, without any changes	No	+ 1 hour	Yea	Much	Much	Not even a little	A little bit	Not even a little	Much	A little bit	Not even a little	Much	moderately	Not even a little	moderately	Not even a little	Much	Not even a little	moderately	Much	Much	I'm not careful	no day	no day	Less than a week	no day	no day	no day	no day	no day	no day	no difficulty	Not once	Not once	Several days	Not once	Not once	Not once
I agree to participate	Female	27	brown	Friends	No	SP	Public	Yea	Pediatrics	2nd year	I follow my normal residence, without any change, I am a suspected/probable case of covid-19	No		Yea	moderately	Much	Not even a little	Not even a little	A little bit	Not even a little	A little bit	Not even a little	Extremely	moderately	Not even a little	moderately	moderately	Extremely	Not even a little	moderately	moderately	Much	Physical activity, Talking with friends and family	no day	Less than a week	no day	Less than a week	a week or more	Less than a week	no day	no day	no day	little difficulty	Almost everyday	Several days	Several days	Not once	Not once	More than half the days
I agree to participate	Female	26	White	Family (parents and/or sibling)	No	SP	Public	Yea	Medical clinic	1st year	I am a suspected/probable case of covid-19	Yea	5 hours or less	Yea	A little bit	Extremely	moderately	A little bit	Not even a little	A little bit	A little bit	Not even a little	moderately	A little bit	Not even a little	moderately	A little bit	A little bit	Not even a little	A little bit	Extremely	moderately	Psychotherapy, Support with fellow residents, preceptors and/or staff	a week or more	a week or more	Less than a week	Almost everyday	Less than a week	Almost everyday	Almost everyday	no day	no day	little difficulty	Several days	Several days	Several days	Almost everyday	Not once	Several days
I agree to participate	Female	25	White	Alone	No	SP	Public	Yea	Dermatology	1st year	My role has been changed to meet a specific pandemic demand	Yea	5 hours or more	Yea	Much	Extremely	Much	Extremely	Not even a little	Extremely	Not even a little	Not even a little	Extremely	Not even a little	Not even a little	A little bit	A little bit	A little bit	Not even a little	A little bit	Extremely	Much	Physical activity, Talking with friends and family	Almost everyday	Almost everyday	Almost everyday	Almost everyday	Almost everyday	a week or more	Less than a week	no day	no day	extreme difficulty	Almost everyday	Almost everyday	Almost everyday	Almost everyday	Several days	More than half the days
I agree to participate	Female	26	White	Spouse (partner, boyfriend or fiancé)	No	LOL	Public	Yea	Medical clinic	2nd year	My role has been changed to meet a specific pandemic demand	Yea	5 hours or more	Yea	Much	Much	A little bit	A little bit	A little bit	A little bit	A little bit	Not even a little	moderately	Not even a little	Not even a little	moderately	moderately	A little bit	Not even a little	moderately	Extremely	moderately	I'm not careful	Almost everyday	Almost everyday	Almost everyday	Almost everyday	Almost everyday	Less than a week	a week or more	Almost everyday	no day	Much difficulty	More than half the days	More than half the days	More than half the days	Almost everyday	Several days	Almost everyday
I agree to participate	Male	25	brown	Friends	No	SP	Public	Yea	Ophthalmology	1st year	I was removed from my position due to an operational/administrative decision of my service	Yea	5 hours or less	No	Much	moderately	Not even a little	Not even a little	Not even a little	moderately	A little bit	A little bit	moderately	A little bit	Not even a little	moderately	moderately	moderately	Not even a little	moderately	Much	moderately	Physical activity, Support with housemates, preceptors and/or staff, Conversation with friends and family	Less than a week	no day	Less than a week	Less than a week	no day	no day	Less than a week	no day	no day	little difficulty	Not once	Not once	Not once	Several days	Not once	Not once
I agree to participate	Female	26	White	Friends	No	B.C	Public	Yea	Medical clinic	2nd year	I follow my normal residence, without any changes	No		No	Extremely	Extremely	moderately	Much	moderately	Extremely	Not even a little	Not even a little	Extremely	Not even a little	Not even a little	moderately	Not even a little	Not even a little	Not even a little	A little bit	A little bit	A little bit	Conversation with friends and family	Almost everyday	Almost everyday	Almost everyday	Almost everyday	Almost everyday	Almost everyday	Almost everyday	Almost everyday	no day	Much difficulty	Almost everyday	Almost everyday	Almost everyday	Almost everyday	Several days	Several days
I agree to participate	Female	26	White	other relatives	No	SP	Public	Yea	Neurology	3rd year	My role has been changed to meet a specific pandemic demand	Yea	5 hours or less	No	Much	Extremely	moderately	moderately	Not even a little	moderately	Not even a little	Not even a little	Much	Not even a little	Not even a little	A little bit	moderately	moderately	Not even a little	A little bit	A little bit	Extremely	Support with fellow residents, preceptors and/or staff, Conversation with friends and family	Less than a week	Less than a week	Less than a week	a week or more	no day	a week or more	a week or more	no day	no day	little difficulty	More than half the days	Almost everyday	More than half the days	Several days	Not once	Several days
I agree to participate	Female	26	White	Alone	No	MG	Public	Yea	Pediatrics	1st year	I follow my normal residence, without any changes	No		Yea	moderately	Much	A little bit	Much	Not even a little	Much	Not even a little	Not even a little	moderately	Not even a little	Not even a little	Not even a little	moderately	A little bit	Not even a little	A little bit	moderately	A little bit	Conversation with friends and family	Less than a week	Less than a week	Less than a week	Less than a week	Less than a week	no day	Less than a week	no day	no day	no difficulty	Several days	Several days	Several days	Several days	Several days	Several days
I agree to participate	Female	31	White	Alone	No	SP	Public	Yea	Clinical Specialties	2nd year	I follow my normal residence, without any changes	No		Yea	Much	Extremely	Not even a little	moderately	A little bit	A little bit	Not even a little	Not even a little	Much	moderately	Not even a little	moderately	moderately	moderately	Not even a little	moderately	Much	Much	Support with fellow residents, preceptors and/or staff, Conversation with friends and family	Almost everyday	Almost everyday	Almost everyday	Almost everyday	a week or more	a week or more	a week or more	Less than a week	no day	Much difficulty	Several days	Several days	More than half the days	More than half the days	Not once	Several days
I agree to participate	Male	24	White	Alone	No	SC	Public	No	Family and Community Medicine	2nd year	I follow my normal residence, without any changes	No		Yea	Extremely	moderately	Not even a little	Much	Much	A little bit	A little bit	Not even a little	moderately	A little bit	Not even a little	moderately	Not even a little	moderately	Not even a little	moderately	Much	moderately	Psychotherapy, Conversation with friends and family	a week or more	Less than a week	Almost everyday	Almost everyday	a week or more	no day	a week or more	Less than a week	no day	little difficulty	Almost everyday	Several days	More than half the days	More than half the days	Not once	Several days
I agree to participate	Female	29	black	Friends	No	SP	Public	Yea	Gynecology and Obstetrics	4th year	I am a suspected/probable case of covid-19	Yea	- 4 hours	No	Extremely	Extremely	Much	Much	A little bit	Much	Not even a little	Not even a little	A little bit	Not even a little	Not even a little	Not even a little	moderately	Not even a little	Not even a little	A little bit	Much	A little bit	Conversation with friends and family	Almost everyday	Almost everyday	Almost everyday	Almost everyday	Almost everyday	a week or more	Almost everyday	a week or more	no day	Much difficulty	Almost everyday	Almost everyday	Almost everyday	Almost everyday	More than half the days	Almost everyday
I agree to participate	Female	25	White	Alone	No	LOL	Public	No	Pediatrics	2nd year	I was removed from my position due to an operational/administrative decision of my service	No		No	Much	Much	moderately	Much	Not even a little	Not even a little	A little bit	Not even a little	A little bit	Not even a little	Not even a little	moderately	A little bit	Not even a little	Not even a little	A little bit	A little bit	Much	Psychotherapy, Mind-body activity, Conversation with friends and family	Less than a week	Less than a week	Less than a week	Less than a week	Less than a week	Less than a week	Almost everyday	Less than a week	no day	Much difficulty	More than half the days	More than half the days	More than half the days	More than half the days	Several days	Not once
I agree to participate	Male	27	White	Alone	No	SP	Public	Yea	Medical clinic	2nd year	I am a suspected/probable case of covid-19	No		Yea	Much	Much	moderately	Much	A little bit	A little bit	Not even a little	Much	Extremely	Much	Extremely	moderately	moderately	moderately	moderately	Much	Not even a little	Extremely	Support with housemates, preceptors and/or staff, Conversation with friends and family, I don't care	a week or more	a week or more	Less than a week	Less than a week	a week or more	Less than a week	Less than a week	Less than a week	Less than a week	Much difficulty	More than half the days	Several days	More than half the days	Almost everyday	Several days	Not once
I agree to participate	Female	25	White	Alone	No	SP	Public	Yea	Medical clinic	1st year	My role has been changed to meet a specific pandemic demand	No		Yea	Extremely	Much	Not even a little	A little bit	Not even a little	Much	Not even a little	Not even a little	Extremely	A little bit	Not even a little	A little bit	Not even a little	moderately	Not even a little	A little bit	moderately	Not even a little	Psychotherapy, Conversation with friends and family	Less than a week	Less than a week	Less than a week	a week or more	Less than a week	no day	no day	no day	no day	no difficulty	Several days	Not once	Several days	Several days	Not once	Several days
I agree to participate	Male	29	White	Spouse (partner, boyfriend or fiancé)	No	SP	Public	Yea	Surgical Specialties	3rd year	My role has been changed to meet a specific pandemic demand	No		Yea	A little bit	Much	moderately	Much	A little bit	A little bit	Not even a little	Not even a little	moderately	Not even a little	Not even a little	moderately	Not even a little	Not even a little	moderately	Not even a little	Extremely	Not even a little	I'm not careful	a week or more	a week or more	a week or more	Almost everyday	Almost everyday	Less than a week	a week or more	Less than a week	no day	little difficulty	More than half the days	Not once	More than half the days	Almost everyday	Almost everyday	Almost everyday
I agree to participate	Female	24	White	Spouse (partner, boyfriend or fiancé)	No	DF	Public	Yea	Medical clinic	1st year	I am a suspected/probable case of covid-19, I was removed from my position due to an operational/administrative decision of my service	Yea	5 hours or less	Yea	Extremely	Extremely	Not even a little	moderately	Not even a little	Not even a little	A little bit	Not even a little	Much	moderately	Not even a little	A little bit	Not even a little	Not even a little	Not even a little	moderately	A little bit	moderately	Conversation with friends and family	Less than a week	no day	no day	Less than a week	Less than a week	no day	Less than a week	no day	no day	little difficulty	Not once	Not once	Almost everyday	Not once	Not once	Several days
I agree to participate	Male	24	White	Spouse (partner, boyfriend or fiancé)	No	SP	Public	Yea	Ophthalmology	1st year	I was removed from my position due to an operational/administrative decision of my service	No		Yea	Much	Much	Not even a little	Not even a little	Not even a little	Not even a little	moderately	Not even a little	moderately	moderately	Not even a little	Extremely	Extremely	Much	Not even a little	Much	Much	moderately	Physical activity, Talking with friends and family	no day	no day	no day	no day	no day	no day	no day	no day	no day	no difficulty	Several days	More than half the days	Several days	Several days	Not once	Not once
I agree to participate	Male	25	White	Alone	No	RJ	Public	No	Orthopedics and Traumatology	1st year	I follow my normal residence, without any changes	No		No	moderately	Much	Not even a little	moderately	Not even a little	A little bit	A little bit	Not even a little	Much	A little bit	Not even a little	A little bit	Not even a little	Not even a little	Not even a little	A little bit	Much	A little bit	Support with fellow residents, preceptors and/or staff, Conversation with friends and family	Less than a week	Less than a week	a week or more	Less than a week	Less than a week	Less than a week	Less than a week	Less than a week	Less than a week	no difficulty	Several days	Several days	Several days	Several days	Not once	Not once
I agree to participate	Female	23	White	Alone	No	SP	Public	Yea	Clinical Specialties	2nd year	My role has been changed to meet a specific pandemic demand	Yea	5 hours or more	Yea	Extremely	Extremely	Much	Extremely	Not even a little	Not even a little	Not even a little	Not even a little	Extremely	Not even a little	Not even a little	Not even a little	Not even a little	moderately	Not even a little	Much	Much	Extremely	Support with fellow residents, preceptors and/or staff, Conversation with friends and family	Almost everyday	Almost everyday	Almost everyday	Almost everyday	Almost everyday	no day	no day	Almost everyday	no day	extreme difficulty	Almost everyday	Almost everyday	Almost everyday	More than half the days	Several days	Almost everyday
I agree to participate	Male	27	White	Family (parents and/or sibling)	No	SP	Public	Yea	Clinical Specialties	2nd year	My role has been changed to meet a specific pandemic demand	Yea	5 hours or more	Yea	Much	Extremely	moderately	moderately	Extremely	Not even a little	A little bit	Not even a little	Extremely	moderately	Not even a little	Much	moderately	Much	Not even a little	moderately	Extremely	moderately	Conversation with friends and family	a week or more	Almost everyday	a week or more	a week or more	a week or more	a week or more	Almost everyday	Almost everyday	a week or more	little difficulty	More than half the days	More than half the days	More than half the days	More than half the days	Several days	Almost everyday
I agree to participate	Female	28	White	Family (parents and/or sibling)	No	MG	Public	Yea	Medical clinic	4th year	My role has been changed to meet a specific pandemic demand	Yea	5 hours or less	Yea	Extremely	Extremely	Not even a little	Extremely	Much	A little bit	Not even a little	Not even a little	Much	A little bit	Not even a little	moderately	A little bit	moderately	Not even a little	moderately	Much	moderately	Conversation with friends and family	Less than a week	Less than a week	no day	Almost everyday	a week or more	no day	Less than a week	a week or more	no day	Much difficulty	Several days	Several days	More than half the days	More than half the days	More than half the days	More than half the days
I agree to participate	Female	26	White	Spouse (partner, boyfriend or fiancé)	No	SP	Public	Yea	Medical clinic	1st year	I follow my normal residence, without any changes, My role has been changed to meet a specific demand of the pandemic	No		Yea	Not even a little	Extremely	Not even a little	Extremely	Not even a little	moderately	moderately	Not even a little	Much	moderately	Not even a little	Much	moderately	moderately	Not even a little	Much	moderately	moderately	I'm not careful	Less than a week	Less than a week	Almost everyday	a week or more	no day	Almost everyday	Almost everyday	Less than a week	no day	little difficulty	More than half the days	Several days	More than half the days	More than half the days	Several days	Almost everyday
I agree to participate	Female	28	White	Family (parents and/or sibling)	No	MG	Public	Yea	Clinical Specialties	3rd year	I follow my normal residence, without any changes, My role has been changed to meet a specific demand of the pandemic	Yea	+ 2 hours	Yea	Much	Extremely	moderately	moderately	Not even a little	Not even a little	Not even a little	Not even a little	Extremely	Not even a little	Not even a little	A little bit	Not even a little	Not even a little	Not even a little	A little bit	Extremely	Much	Conversation with friends and family	Less than a week	Less than a week	a week or more	a week or more	a week or more	Less than a week	Less than a week	a week or more	no day	Much difficulty	Almost everyday	Almost everyday	Almost everyday	Almost everyday	Almost everyday	Almost everyday
I agree to participate	Female	28	White	Family (parents and/or sibling)	No	RJ	Public	No	Pediatrics	1st year	My role has been changed to meet a specific pandemic demand	No		Yea	moderately	Extremely	moderately	moderately	Not even a little	Not even a little	A little bit	Not even a little	A little bit	A little bit	Not even a little	moderately	moderately	Not even a little	A little bit	moderately	moderately	Much	Psychotherapy, Mind-body activity, Support with fellow residents, preceptors and/or staff, Conversation with friends and family	Almost everyday	Less than a week	a week or more	Almost everyday	Almost everyday	Less than a week	Almost everyday	no day	no day	Much difficulty	Almost everyday	Almost everyday	Almost everyday	Almost everyday	More than half the days	Almost everyday
I agree to participate	Female	29	White	Spouse (partner, boyfriend or fiancé)	No	SP	Public	Yea	Pediatrics	2nd year	I am a suspected/probable case of covid-19	No		No	Much	Extremely	moderately	moderately	moderately	Not even a little	Not even a little	Not even a little	Extremely	A little bit	moderately	moderately	A little bit	moderately	Not even a little	A little bit	Not even a little	Much	Support with fellow residents, preceptors and/or staff, Conversation with friends and family	Less than a week	Less than a week	no day	Less than a week	a week or more	Less than a week	a week or more	a week or more	no day	little difficulty	Several days	Almost everyday	Almost everyday	Almost everyday	Not once	Not once
I agree to participate	Male	25	White	Family (parents and/or sibling)	No	SP	Public	No	Medical clinic	1st year	My role has been changed to meet a specific pandemic demand	Yea	- 4 hours	Yea	moderately	Much	Not even a little	Not even a little	Not even a little	A little bit	A little bit	Not even a little	Much	moderately	Not even a little	Much	moderately	moderately	Not even a little	Much	Not even a little	Much	Physical activity, Talking with friends and family	no day	no day	Less than a week	Less than a week	no day	Less than a week	no day	no day	no day	no difficulty	Not once	Not once	Not once	Not once	Not once	Not once
I agree to participate	Female	28	White	Family (parents and/or sibling)	No	SP	Public	No	Psychiatry	2nd year	My role has been changed to meet a specific pandemic demand	Yea	- 4 hours	Yea	Extremely	Much	A little bit	A little bit	moderately	moderately	A little bit	Extremely	moderately	A little bit	Extremely	Not even a little	Not even a little	A little bit	Not even a little	A little bit	A little bit	Much	Psychotherapy, Mind-body activity, Physical activity, Talking with friends and family	Less than a week	Less than a week	Almost everyday	Less than a week	Almost everyday	no day	a week or more	Less than a week	no day	Much difficulty	Almost everyday	More than half the days	More than half the days	Almost everyday	More than half the days	Several days
I agree to participate	Male	23	White	Family (parents and/or sibling)	No	SP	Public	Yea	Ophthalmology	1st year	I was removed from my position due to an operational/administrative decision of my service	Yea	5 hours or less	Yea	moderately	moderately	Not even a little	Not even a little	Not even a little	A little bit	A little bit	Not even a little	A little bit	A little bit	Not even a little	Much	moderately	moderately	Not even a little	moderately	A little bit	Much	Physical activity, Support with housemates, preceptors and/or staff, Conversation with friends and family	no day	no day	Less than a week	Less than a week	no day	no day	no day	no day	no day	no difficulty	Several days	Not once	Several days	Not once	Not once	Not once
I agree to participate	Female	28	White	Alone	No	MG	Public	No	Clinical Specialties	4th year	I was removed from my position due to an operational/administrative decision of my service	Yea	5 hours or less	No	Extremely	Extremely	Extremely	Not even a little	Much	moderately	A little bit	Not even a little	Not even a little	Not even a little	Not even a little	Extremely	A little bit	A little bit	Not even a little	Much	Extremely	moderately	Mind-body activity, Physical activity, Talking with friends and family	Less than a week	Almost everyday	a week or more	Almost everyday	Almost everyday	Almost everyday	Almost everyday	a week or more	no day	Much difficulty	Almost everyday	Almost everyday	Almost everyday	Almost everyday	More than half the days	More than half the days
I agree to participate	Female	33	White	Family (parents and/or sibling)	No	B.C	Public	Yea	Medical clinic	2nd year	I follow my normal residence, without any changes	No		No	Much	Extremely	Much	Much	Not even a little	Extremely	A little bit	Not even a little	moderately	A little bit	Not even a little	moderately	Not even a little	Much	Not even a little	A little bit	moderately	Much	Physical activity, Support with housemates, preceptors and/or staff, Conversation with friends and family	a week or more	Almost everyday	Almost everyday	Less than a week	Almost everyday	no day	a week or more	Less than a week	no day	Much difficulty	Several days	Several days	Several days	Several days	Not once	Several days
I agree to participate	Female	29	White	Alone	No	SP	Public	Yea	Pediatrics	3rd year	I follow my normal residence, without any changes	No		Yea	moderately	Extremely	moderately	Not even a little	A little bit	Not even a little	Not even a little	Not even a little	moderately	moderately	Not even a little	A little bit	Not even a little	moderately	Not even a little	moderately	moderately	moderately	I'm not careful	a week or more	a week or more	a week or more	a week or more	a week or more	Almost everyday	Almost everyday	a week or more	no day	little difficulty	Almost everyday	Almost everyday	Several days	Almost everyday	Several days	Almost everyday
I agree to participate	Female	27	White	Friends	No	SP	Public	Yea	Medical clinic	1st year	I follow my normal residence, without any changes	Yea	- 4 hours	Yea	Not even a little	moderately	A little bit	A little bit	A little bit	Much	Not even a little	Not even a little	moderately	moderately	Not even a little	Much	Much	Much	Not even a little	moderately	Extremely	Extremely	Mind-body activity, Conversation with friends and family	Less than a week	Less than a week	Less than a week	a week or more	Less than a week	Almost everyday	a week or more	Less than a week	no day	Much difficulty	Several days	Several days	More than half the days	More than half the days	Not once	Several days
I agree to participate	Female	33	White	Spouse (partner, boyfriend or fiancé)	No	SP	Public	No	Family and Community Medicine	1st year	I am a suspected/probable case of covid-19	No		Yea	Extremely	Extremely	Not even a little	A little bit	Not even a little	A little bit	Not even a little	Not even a little	Much	A little bit	Not even a little	Much	A little bit	moderately	Not even a little	A little bit	A little bit	moderately	Support with fellow residents, preceptors and/or staff, Conversation with friends and family	a week or more	Less than a week	a week or more	Almost everyday	Less than a week	no day	a week or more	no day	no day	little difficulty	Several days	More than half the days	More than half the days	More than half the days	Several days	Not once
I agree to participate	Female	27	White	Alone	No	SP	Public	Yea	Clinical Specialties	1st year	My role has been changed to meet a specific pandemic demand	Yea	- 3 hours	Yea	Much	Extremely	Not even a little	A little bit	moderately	Not even a little	Not even a little	Not even a little	Extremely	Not even a little	Not even a little	moderately	Not even a little	Not even a little	moderately	A little bit	A little bit	A little bit	I'm not careful	Less than a week	Less than a week	Less than a week	a week or more	a week or more	Less than a week	a week or more	a week or more	a week or more	little difficulty	More than half the days	More than half the days	More than half the days	More than half the days	More than half the days	Almost everyday
I agree to participate	Female	25	White	Family (parents and/or sibling)	No	B.C	Public	Yea	Pediatrics	1st year	I follow my normal residence, without any changes	Yea	- 3 hours	Yea	Not even a little	moderately	Not even a little	Not even a little	Not even a little	Not even a little	A little bit	Not even a little	moderately	A little bit	Not even a little	moderately	Not even a little	Not even a little	Not even a little	A little bit	Extremely	A little bit	I'm not careful	Almost everyday	Almost everyday	a week or more	a week or more	Less than a week	a week or more	Almost everyday	Less than a week	no day	little difficulty	More than half the days	More than half the days	More than half the days	Several days	Several days	Almost everyday
I agree to participate	Male	27	White	other relatives	No	SP	Private	No	anesthesiology	2nd year	I follow my normal residence, without any changes	No		Yea	Extremely	Extremely	Much	Extremely	A little bit	Extremely	moderately	Not even a little	Extremely	A little bit	Not even a little	Not even a little	Not even a little	Not even a little	Not even a little	moderately	A little bit	Not even a little	I'm not careful	Almost everyday	Almost everyday	no day	Almost everyday	Less than a week	Almost everyday	Almost everyday	no day	no day	extreme difficulty	More than half the days	More than half the days	Almost everyday	More than half the days	Not once	Almost everyday
I agree to participate	Female	26	brown	Friends	No	SP	Public	Yea	Medical clinic	2nd year	I follow my normal residence, without any changes	Yea	+ 4 hours	Yea	Much	moderately	Not even a little	A little bit	A little bit	Not even a little	Not even a little	Not even a little	Much	Not even a little	Not even a little	A little bit	A little bit	A little bit	Not even a little	A little bit	Much	Much	Support with fellow residents, preceptors and/or staff, Conversation with friends and family	Almost everyday	Almost everyday	a week or more	Almost everyday	a week or more	Almost everyday	Almost everyday	Almost everyday	no day	Much difficulty	Almost everyday	Almost everyday	Almost everyday	Almost everyday	Several days	Several days
I agree to participate	Female	26	White	Family (parents and/or sibling)	No	LOL	Public	No	Medical clinic	1st year	My role has been changed to meet a specific pandemic demand	Yea	5 hours or less	No	Much	Much	Much	Not even a little	moderately	Much	A little bit	Not even a little	Much	moderately	Not even a little	Much	moderately	A little bit	Not even a little	moderately	moderately	moderately	Support with fellow residents, preceptors and/or staff, Conversation with friends and family	a week or more	a week or more	a week or more	a week or more	Less than a week	a week or more	Less than a week	no day	no day	Much difficulty	Almost everyday	Several days	Almost everyday	More than half the days	Not once	Almost everyday
I agree to participate	Female	29	brown	Family (parents and/or sibling)	No	RO	Public	No	Gynecology and Obstetrics	3rd year	I follow my normal residence, without any changes	Yea		Yea	Extremely	Extremely	moderately	Extremely	moderately	Extremely	Not even a little	Not even a little	moderately	Not even a little	Not even a little	A little bit	Not even a little	A little bit	Not even a little	moderately	moderately	moderately	Psychotherapy, Mind-body activity, Conversation with friends and family	a week or more	a week or more	a week or more	a week or more	Less than a week	Less than a week	Less than a week	a week or more	no day	little difficulty	More than half the days	More than half the days	More than half the days	More than half the days	Not once	Several days
I agree to participate	Female	27	White	Alone	No	SP	Private	Yea	Clinical Specialties	3rd year	I follow my normal residence, without any changes	No		Yea	Much	Much	Not even a little	Not even a little	Not even a little	Not even a little	moderately	Not even a little	moderately	Much	Not even a little	Much	Much	moderately	A little bit	Extremely	Much	moderately	Support with fellow residents, preceptors and/or staff, Conversation with friends and family	Less than a week	a week or more	no day	a week or more	Less than a week	no day	Less than a week	Less than a week	no day	little difficulty	Several days	Several days	More than half the days	Several days	Not once	More than half the days
I agree to participate	Female	24	White	Family (parents and/or sibling)	No	SP	Public	Yea	Neurology	1st year	I follow my normal residence, without any changes, My role has been changed to meet a specific demand of the pandemic	Yea	5 hours or less	No	moderately	Extremely	A little bit	Extremely	Not even a little	Not even a little	Not even a little	Not even a little	A little bit	Not even a little	Not even a little	moderately	moderately	A little bit	Not even a little	moderately	Much	Extremely	Physical activity, Support with housemates, preceptors and/or staff, Conversation with friends and family	no day	no day	no day	Less than a week	no day	no day	no day	no day	no day	little difficulty	More than half the days	More than half the days	More than half the days	Several days	Not once	Not once
I agree to participate	Male	27	White	Alone	No	SP	Public	Yea	General/Basic Surgery	1st year	My role has been changed to meet a specific pandemic demand	No		Yea	Much	Much	Not even a little	A little bit	Not even a little	A little bit	Not even a little	Not even a little	Extremely	A little bit	Not even a little	Not even a little	Not even a little	Not even a little	Not even a little	A little bit	Much	A little bit	Physical activity	Less than a week	Less than a week	a week or more	Less than a week	no day	a week or more	Less than a week	no day	no day	little difficulty	Several days	Several days	Several days	Several days	Not once	Not once
I agree to participate	Male	24	White	Spouse (partner, boyfriend or fiancé)	No	SP	Public	Yea	Medical clinic	1st year	My role has been changed to meet a specific pandemic demand	Yea	5 hours or more	Yea	Extremely	Extremely	Much	Extremely	Not even a little	Much	Not even a little	Not even a little	Extremely	A little bit	Not even a little	Not even a little	Not even a little	Not even a little	Not even a little	A little bit	Much	moderately	Talk to friends and family, I'm not careful	a week or more	Less than a week	Less than a week	Less than a week	Less than a week	Less than a week	a week or more	Less than a week	no day	Much difficulty	More than half the days	More than half the days	More than half the days	More than half the days	More than half the days	More than half the days
I agree to participate	Male	23	black	Alone	No	SP	Private	No	Neurology	1st year	I follow my normal residence, without any changes	No		Yea	moderately	Extremely	Not even a little	Not even a little	Not even a little	Not even a little	moderately	Not even a little	moderately	A little bit	Not even a little	Much	moderately	moderately	Not even a little	moderately	moderately	Much	I'm not careful	a week or more	a week or more	no day	Less than a week	a week or more	a week or more	Almost everyday	Less than a week	no day	little difficulty	Not once	Not once	Not once	Not once	Several days	Not once
I agree to participate	Female	28	Yellow	Friends	No	SP	Public	Yea	Clinical Specialties	4th year	I follow my normal residence, without any changes	Yea	- 4 hours	No	A little bit	Much	Much	moderately	Not even a little	moderately	Not even a little	Not even a little	moderately	A little bit	Not even a little	moderately	moderately	moderately	Not even a little	moderately	moderately	moderately	Support with fellow residents, preceptors and/or staff, Conversation with friends and family	Less than a week	a week or more	a week or more	a week or more	a week or more	a week or more	a week or more	a week or more	Less than a week	little difficulty	Almost everyday	More than half the days	Almost everyday	More than half the days	More than half the days	More than half the days
I agree to participate	Male	27	White	Alone	No	MG	Public	Yea	Radiology and Diagnostic Imaging	2nd year	I follow my normal residence, without any changes	Yea	5 hours or less	No	Much	Extremely	A little bit	A little bit	Not even a little	Not even a little	Not even a little	Not even a little	Extremely	Not even a little	Not even a little	Not even a little	Not even a little	Not even a little	Much	Not even a little	Much	Not even a little	I'm not careful	a week or more	a week or more	a week or more	Almost everyday	Almost everyday	Almost everyday	Almost everyday	Almost everyday	Almost everyday	Much difficulty	Almost everyday	More than half the days	More than half the days	More than half the days	More than half the days	More than half the days
I agree to participate	Female	29	White	Spouse (partner, boyfriend or fiancé)	No	BA	Public	Yea	otolaryngology	3rd year	My role has been changed to meet a specific pandemic demand	Yea	5 hours or less	No	moderately	Extremely	Much	moderately	Not even a little	A little bit	Not even a little	Not even a little	Extremely	Not even a little	Not even a little	A little bit	Not even a little	moderately	Not even a little	Much	moderately	Much	Mind-body activity, Physical activity, Talking with friends and family	Less than a week	Less than a week	no day	a week or more	Less than a week	Less than a week	a week or more	Almost everyday	no day	Much difficulty	Almost everyday	Several days	More than half the days	Several days	Almost everyday	More than half the days
I agree to participate	Female	27	White	Alone	No	SP	Public	Yea	Radiology and Diagnostic Imaging	1st year	I am a suspected/probable case of covid-19, I was removed from my position due to an operational/administrative decision of my service	Yea	5 hours or less	Yea	Much	Extremely	Not even a little	moderately	moderately	Not even a little	A little bit	Not even a little	moderately	A little bit	Not even a little	moderately	A little bit	A little bit	Not even a little	A little bit	moderately	Much	Psychotherapy, Conversation with friends and family	a week or more	a week or more	a week or more	Almost everyday	Less than a week	a week or more	Almost everyday	a week or more	no day	Much difficulty	More than half the days	Several days	More than half the days	Several days	Several days	More than half the days
I agree to participate	Female	28	White	Alone	No	MG	Private	No	Radiology and Diagnostic Imaging	3rd year	I was removed from my position due to an operational/administrative decision of my service	No		No	Much	Much	Not even a little	moderately	A little bit	A little bit	Not even a little	Not even a little	Much	moderately	Not even a little	A little bit	Not even a little	Not even a little	Not even a little	moderately	moderately	moderately	Conversation with friends and family	Less than a week	Less than a week	a week or more	a week or more	a week or more	a week or more	a week or more	a week or more	no day	little difficulty	More than half the days	Several days	Several days	Several days	More than half the days	Several days
I agree to participate	Female	25	White	Alone	No	PR	Public	No	Medical clinic	1st year	My role has been changed to meet a specific pandemic demand	Yea	5 hours or more	Yea	Much	Much	A little bit	A little bit	A little bit	moderately	Not even a little	Not even a little	Extremely	Not even a little	Not even a little	moderately	Not even a little	A little bit	Not even a little	moderately	Extremely	Not even a little	I'm not careful	Less than a week	a week or more	Less than a week	Almost everyday	a week or more	Less than a week	no day	Less than a week	no day	Much difficulty	More than half the days	Several days	Several days	Almost everyday	Several days	More than half the days
I agree to participate	Female	31	brown	Spouse (partner, boyfriend or fiancé)	Yea	RR	Public	Yea	Clinical Specialties	3rd year	My role has been changed to meet a specific pandemic demand	Yea	5 hours or less	Yea	A little bit	Much	Not even a little	Not even a little	Not even a little	Not even a little	A little bit	Not even a little	Extremely	A little bit	Not even a little	Extremely	moderately	Extremely	Not even a little	A little bit	moderately	Extremely	Support with fellow residents, preceptors and/or staff	no day	no day	Less than a week	Less than a week	Less than a week	no day	Less than a week	no day	no day	little difficulty	More than half the days	Not once	Several days	Several days	Not once	Several days
I agree to participate	Female	27	Yellow	Family (parents and/or sibling)	No	SP	Public	Yea	Gynecology and Obstetrics	3rd year	I follow my normal residence, without any changes	Yea	5 hours or less	No	Extremely	Extremely	Extremely	Not even a little	moderately	Not even a little	A little bit	Not even a little	moderately	moderately	Not even a little	moderately	A little bit	Not even a little	Not even a little	moderately	Extremely	Not even a little	Psychotherapy, Conversation with friends and family	a week or more	a week or more	Less than a week	a week or more	Almost everyday	a week or more	Almost everyday	a week or more	no day	Much difficulty	Almost everyday	Almost everyday	Almost everyday	More than half the days	Not once	Not once
I agree to participate	Male	25	White	Friends	No	SP	Public	Yea	General/Basic Surgery	1st year	I was removed from my position due to an operational/administrative decision of my service	Yea	5 hours or less	No	Much	Extremely	Not even a little	A little bit	Not even a little	Not even a little	moderately	Not even a little	Not even a little	A little bit	Not even a little	A little bit	Not even a little	Not even a little	Not even a little	A little bit	A little bit	moderately	Conversation with friends and family	Less than a week	a week or more	Almost everyday	a week or more	a week or more	a week or more	Less than a week	Less than a week	no day	little difficulty	More than half the days	Several days	Almost everyday	Almost everyday	Not once	More than half the days
I agree to participate	Female	25	White	Alone	No	PR	Public	Yea	Pediatrics	1st year	My role has been changed to meet a specific pandemic demand	Yea	5 hours or more	Yea	moderately	Much	Extremely	moderately	Not even a little	Not even a little	Extremely	Not even a little	moderately	A little bit	Not even a little	Not even a little	A little bit	Not even a little	Not even a little	A little bit	Extremely	moderately	Conversation with friends and family	Almost everyday	Almost everyday	Almost everyday	a week or more	a week or more	Almost everyday	a week or more	no day	no day	Much difficulty	Almost everyday	Almost everyday	Almost everyday	Almost everyday	Several days	Several days
I agree to participate	Male	25	brown	Spouse (partner, boyfriend or fiancé)	No	BA	Public	Yea	anesthesiology	1st year	My role has been changed to meet a specific pandemic demand	Yea	5 hours or less	No	A little bit	Extremely	Not even a little	Not even a little	Not even a little	A little bit	A little bit	Not even a little	A little bit	Not even a little	Not even a little	A little bit	A little bit	A little bit	Not even a little	A little bit	Not even a little	moderately	Support with fellow residents, preceptors and/or staff, Conversation with friends and family	no day	no day	no day	no day	Almost everyday	no day	no day	no day	no day	no difficulty	Not once	Not once	Several days	Not once	Not once	Not once
I agree to participate	Female	25	White	Spouse (partner, boyfriend or fiancé)	No	SP	Public	Yea	Gynecology and Obstetrics	1st year	I follow my normal residence, without any changes	Yea		Yea	A little bit	Much	A little bit	A little bit	Not even a little	Not even a little	moderately	Not even a little	Much	Not even a little	Not even a little	Much	moderately	A little bit	Not even a little	moderately	Not even a little	Much	I'm not careful	Almost everyday	Less than a week	no day	Almost everyday	Less than a week	a week or more	a week or more	no day	no day	no difficulty	More than half the days	Several days	More than half the days	More than half the days	Not once	Several days
I agree to participate	Female	32	White	Alone	No	SP	Public	Yea	Pediatrics	4th year	I follow my normal residence, without any changes	Yea	5 hours or less	Yea	Extremely	Extremely	A little bit	A little bit	moderately	Extremely	Not even a little	Not even a little	Extremely	Not even a little	Not even a little	Not even a little	Not even a little	Not even a little	Not even a little	Not even a little	Not even a little	Not even a little	I'm not careful	Almost everyday	Almost everyday	Almost everyday	Almost everyday	Almost everyday	a week or more	Less than a week	Less than a week	a week or more	extreme difficulty	More than half the days	Several days	Several days	Several days	Several days	Almost everyday
I agree to participate	Female	25	White	Family (parents and/or sibling)	No	SP	Public	Yea	Family and Community Medicine	1st year	My role has been changed to meet a specific pandemic demand	No		Yea	moderately	moderately	Not even a little	Not even a little	Not even a little	Not even a little	A little bit	Not even a little	moderately	Not even a little	Not even a little	Extremely	moderately	moderately	moderately	Not even a little	Much	Not even a little	Conversation with friends and family	Less than a week	Less than a week	a week or more	Almost everyday	Less than a week	a week or more	Less than a week	Less than a week	Less than a week	little difficulty	Not once	Several days	Several days	Several days	Not once	Not once
I agree to participate	Female	27	White	other relatives	No	SP	Private	No	Orthopedics and Traumatology	1st year	I was removed from my position due to an operational/administrative decision of my service	Yea	5 hours or more	No	Much	Extremely	Not even a little	Extremely	Not even a little	Not even a little	Not even a little	Not even a little	Not even a little	moderately	Not even a little	Extremely	Extremely	A little bit	Not even a little	Extremely	Extremely	moderately	Mind-body activity, Support with housemates, preceptors and/or staff, Conversation with friends and family	a week or more	a week or more	no day	a week or more	a week or more	a week or more	a week or more	a week or more	no day	Much difficulty	Several days	Several days	Several days	Several days	Several days	Not once
I agree to participate	Female	29	White	Spouse (partner, boyfriend or fiancé)	No	SP	Public	Yea	Pediatrics	4th year	I follow my normal residence, without any changes	Yea	- 4 hours	No	Extremely	Much	A little bit	moderately	Not even a little	A little bit	Not even a little	Not even a little	A little bit	Not even a little	Not even a little	A little bit	moderately	A little bit	Not even a little	moderately	moderately	Not even a little	Psychotherapy, Physical activity, Talking with friends and family	a week or more	Less than a week	Less than a week	a week or more	Almost everyday	Less than a week	Less than a week	Less than a week	Less than a week	little difficulty	Several days	Several days	Several days	Several days	Several days	Several days
I agree to participate	Male	24	White	Alone	No	PR	Public	No	Medical clinic	1st year	My role has been changed to meet a specific pandemic demand	No		Yea	moderately	Extremely	A little bit	Extremely	A little bit	Not even a little	Not even a little	Not even a little	Extremely	Not even a little	Not even a little	Much	Not even a little	A little bit	Not even a little	A little bit	moderately	Extremely	I'm not careful	a week or more	Less than a week	a week or more	Almost everyday	Almost everyday	Almost everyday	a week or more	a week or more	no day	extreme difficulty	Several days	Several days	Almost everyday	More than half the days	Several days	Several days
I agree to participate	Male	24	White	Alone	No	SP	Public	Yea	Psychiatry	1st year	My role has been changed to meet a specific pandemic demand	Yea	- 4 hours	No	Much	Extremely	Not even a little	moderately	Not even a little	A little bit	Not even a little	Much	Not even a little	moderately	Much	Much	moderately	A little bit	Not even a little	Much	Much	Much	Psychotherapy, Mind-body activity, Support group, Physical activity, Support with housemates, preceptors and/or staff, Conversation with friends and family	Less than a week	a week or more	Less than a week	Less than a week	Less than a week	a week or more	a week or more	no day	no day	little difficulty	Almost everyday	Almost everyday	Almost everyday	More than half the days	Several days	More than half the days
I agree to participate	Female	29	White	Spouse (partner, boyfriend or fiancé)	No	SP	Public	No	Family and Community Medicine	1st year	My role has been changed to meet a specific pandemic demand	No		Yea	A little bit	Extremely	moderately	moderately	Not even a little	moderately	Not even a little	Not even a little	moderately	Not even a little	Not even a little	moderately	Not even a little	moderately	Not even a little	moderately	Extremely	A little bit	I'm not careful	Less than a week	a week or more	Less than a week	a week or more	no day	Almost everyday	Almost everyday	a week or more	no day	little difficulty	Almost everyday	Almost everyday	Almost everyday	More than half the days	Several days	More than half the days
I agree to participate	Male	33	brown	Spouse (partner, boyfriend or fiancé)	No	B.C	Public	Yea	Orthopedics and Traumatology	3rd year	I follow my normal residence, without any changes	Yea	+ 3 hours	Yea	Much	Extremely	Extremely	Much	Extremely	moderately	Not even a little	Not even a little	Extremely	moderately	moderately	Not even a little	A little bit	A little bit	Not even a little	A little bit	moderately	A little bit	I'm not careful	Almost everyday	Almost everyday	a week or more	Almost everyday	Less than a week	Less than a week	a week or more	Almost everyday	no day	Much difficulty	Almost everyday	Several days	More than half the days	Almost everyday	More than half the days	More than half the days
I agree to participate	Male	33	brown	Spouse (partner, boyfriend or fiancé)	No	B.C	Public	Yea	Orthopedics and Traumatology	3rd year	I follow my normal residence, without any changes	Yea	+ 3 hours	Yea	Much	Extremely	Extremely	Much	Extremely	moderately	Not even a little	Not even a little	Extremely	moderately	moderately	Not even a little	A little bit	A little bit	Not even a little	A little bit	moderately	A little bit	I'm not careful	Almost everyday	Almost everyday	a week or more	Almost everyday	Less than a week	Less than a week	a week or more	Almost everyday	no day	Much difficulty	Almost everyday	Several days	More than half the days	Almost everyday	More than half the days	More than half the days
I agree to participate	Female	27	White	Family (parents and/or sibling)	No	MG	Public	Yea	Medical clinic	2nd year	I follow my normal residence, without any changes	No	+ 1 hour	Yea	Extremely	Extremely	Extremely	Extremely	Extremely	Not even a little	moderately	Not even a little	Extremely	Not even a little	Extremely	Not even a little	Not even a little	Not even a little	Not even a little	moderately	Extremely	Extremely	Support with fellow residents, preceptors and/or staff	Almost everyday	Almost everyday	Almost everyday	Almost everyday	Almost everyday	Almost everyday	Almost everyday	Almost everyday	Almost everyday	Much difficulty	Several days	Several days	Almost everyday	Almost everyday	Almost everyday	Almost everyday
I agree to participate	Female	27	White	Alone	No	BA	Public	Yea	Clinical Specialties	4th year	My role has been changed to meet a specific pandemic demand	Yea	- 4 hours	No	Much	moderately	A little bit	Not even a little	A little bit	Not even a little	A little bit	Not even a little	moderately	A little bit	Not even a little	A little bit	A little bit	A little bit	Not even a little	moderately	Much	moderately	I'm not careful	Almost everyday	a week or more	a week or more	a week or more	Almost everyday	Less than a week	a week or more	no day	no day	Much difficulty	Almost everyday	More than half the days	More than half the days	More than half the days	Several days	Several days
I agree to participate	Male	29	White	Alone	No	SP	Public	Yea	Medical clinic	2nd year	I am a suspected/probable case of covid-19, my role has been changed to meet a specific demand of the pandemic	No	5 hours or more	Yea	Extremely	Extremely	A little bit	Not even a little	Not even a little	Not even a little	Not even a little	Not even a little	Extremely	moderately	Not even a little	A little bit	Not even a little	Much	Not even a little	moderately	Extremely	Extremely	Support with fellow residents, preceptors and/or staff, Conversation with friends and family	Almost everyday	Almost everyday	no day	Almost everyday	no day	no day	Less than a week	Almost everyday	no day	little difficulty	Several days	Not once	Several days	Several days	Several days	Not once
I agree to participate	Female	30	brown	Family (parents and/or sibling)	No	BA	Public	Yea	Pediatrics	2nd year	My role has been changed to meet a specific pandemic demand	Yea	5 hours or less	Yea	moderately	Much	A little bit	moderately	A little bit	A little bit	Not even a little	Not even a little	A little bit	Not even a little	Not even a little	moderately	A little bit	A little bit	Not even a little	A little bit	A little bit	moderately	Support with fellow residents, preceptors and/or staff	a week or more	a week or more	a week or more	a week or more	Less than a week	no day	a week or more	no day	no day	little difficulty	More than half the days	More than half the days	More than half the days	More than half the days	Not once	More than half the days
I agree to participate	Female	28	White	Family (parents and/or sibling)	No	MG	Private	No	Pediatrics	1st year	I follow my normal residence, without any changes	No		No	moderately	moderately	Not even a little	Not even a little	Not even a little	Not even a little	moderately	Not even a little	A little bit	A little bit	Not even a little	A little bit	moderately	A little bit	Not even a little	A little bit	Not even a little	moderately	Conversation with friends and family	no day	no day	no day	Almost everyday	Less than a week	no day	Less than a week	no day	no day	little difficulty	Several days	Not once	Several days	Several days	Not once	Several days
I agree to participate	Female	25	White	Alone	No	SP	Public	Yea	Medical clinic	1st year	My role has been changed to meet a specific pandemic demand	No		Yea	Much	Much	A little bit	A little bit	Not even a little	Not even a little	moderately	Not even a little	Extremely	A little bit	Not even a little	moderately	moderately	moderately	Not even a little	moderately	A little bit	moderately	Conversation with friends and family	Less than a week	Less than a week	a week or more	a week or more	a week or more	Less than a week	Less than a week	Less than a week	no day	little difficulty	Several days	Not once	Several days	Several days	Not once	Not once
I agree to participate	Male	27	White	Family (parents and/or sibling)	No	SP	Public	Yea	Psychiatry	1st year	I follow my normal residence, without any changes	Yea	5 hours or less	No	Much	Much	moderately	A little bit	Not even a little	moderately	A little bit	Not even a little	moderately	A little bit	Not even a little	moderately	A little bit	Not even a little	moderately	A little bit	Not even a little	moderately	Support with fellow residents, preceptors and/or staff, Conversation with friends and family	a week or more	no day	a week or more	a week or more	a week or more	Less than a week	a week or more	no day	no day	little difficulty	More than half the days	Not once	More than half the days	More than half the days	Not once	More than half the days
I agree to participate	Female	28	black	Family (parents and/or sibling)	No	BA	Public	Yea	Surgical Specialties	1st year	My role has been changed to meet a specific pandemic demand	Yea	5 hours or less	No	Much	Extremely	moderately	A little bit	Not even a little	Extremely	Not even a little	Not even a little	moderately	Not even a little	Not even a little	moderately	moderately	Not even a little	Not even a little	moderately	Extremely	Not even a little	Physical activity	Almost everyday	a week or more	Almost everyday	a week or more	a week or more	Almost everyday	Almost everyday	a week or more	no day	Much difficulty	More than half the days	Almost everyday	More than half the days	Several days	Several days	Several days
I agree to participate	Female	25	brown	Alone	No	SP	Public	Yea	otolaryngology	2nd year	I follow my normal residence, without any changes	No		Yea	Much	moderately	Not even a little	Not even a little	Not even a little	Not even a little	A little bit	Not even a little	A little bit	A little bit	Not even a little	Extremely	moderately	moderately	Not even a little	moderately	moderately	moderately	Physical activity, Support with housemates, preceptors and/or staff, Conversation with friends and family	no day	no day	a week or more	Less than a week	no day	no day	no day	no day	no day	no difficulty	More than half the days	Several days	Several days	Several days	Not once	Not once
I agree to participate	Male	25	White	Alone	No	SP	Public	Yea	Medical clinic	2nd year	I follow my normal residence, without any changes	No		Yea	moderately	A little bit	Not even a little	A little bit	Not even a little	Not even a little	Much	Not even a little	moderately	Not even a little	Not even a little	moderately	A little bit	Much	Not even a little	A little bit	Not even a little	Much	Psychotherapy, Physical activity, Talking with friends and family	Less than a week	Less than a week	Less than a week	a week or more	no day	no day	no day	no day	no day	little difficulty	More than half the days	Several days	Several days	More than half the days	Several days	More than half the days
I agree to participate	Female	27	White	Family (parents and/or sibling)	No	BA	Public	Yea	Dermatology	3rd year	I was removed from my position due to an operational/administrative decision of my service	Yea	5 hours or less	No	Extremely	Extremely	moderately	Much	Extremely	Much	A little bit	Not even a little	Not even a little	A little bit	Not even a little	Extremely	Not even a little	Not even a little	Not even a little	A little bit	Extremely	A little bit	Psychotherapy, Mind-body activity, Physical activity, Support with housemates, preceptors and/or staff, Conversation with friends and family	a week or more	Almost everyday	Almost everyday	a week or more	Almost everyday	a week or more	Almost everyday	no day	Almost everyday	extreme difficulty	Almost everyday	Almost everyday	Almost everyday	Almost everyday	Several days	More than half the days
I agree to participate	Female	29	brown	Alone	No	SP	Private	No	Pediatrics	4th year	I follow my normal residence, without any changes	No		Yea	Much	moderately	Not even a little	A little bit	Not even a little	A little bit	A little bit	Not even a little	moderately	Much	Not even a little	Much	Much	moderately	Not even a little	Much	moderately	Much	Psychotherapy, Support with fellow residents, preceptors and/or staff, Conversation with friends and family	no day	Less than a week	Less than a week	Less than a week	a week or more	no day	Less than a week	a week or more	no day	little difficulty	Several days	Several days	Several days	Several days	Several days	More than half the days
I agree to participate	Male	28	White	Friends	No	SP	Public	Yea	Dermatology	3rd year	I was removed from my position due to an operational/administrative decision of my service	Yea	5 hours or less	No	moderately	Extremely	Much	Not even a little	Not even a little	Extremely	Not even a little	Not even a little	moderately	A little bit	Not even a little	moderately	A little bit	A little bit	Not even a little	moderately	Extremely	moderately	Physical activity, Support with housemates, preceptors and/or staff, Conversation with friends and family	Almost everyday	Almost everyday	a week or more	a week or more	a week or more	a week or more	a week or more	Less than a week	no day	little difficulty	More than half the days	More than half the days	More than half the days	Not once	Not once	Not once
I agree to participate	Male	27	White	Spouse (partner, boyfriend or fiancé)	No	SP	Public	Yea	Medical clinic	2nd year	I follow my normal residence, without any changes	No		Yea	moderately	Extremely	Extremely	Much	Not even a little	Extremely	A little bit	Not even a little	Much	moderately	Not even a little	Much	A little bit	A little bit	Not even a little	moderately	Much	A little bit	Psychotherapy, Conversation with friends and family	Almost everyday	a week or more	a week or more	a week or more	a week or more	no day	a week or more	no day	no day	Much difficulty	Almost everyday	Almost everyday	Almost everyday	More than half the days	Not once	Not once
I agree to participate	Female	26	White	Spouse (partner, boyfriend or fiancé)	No	SP	Public	Yea	medical genetics	1st year	I was removed from my position due to an operational/administrative decision of my service	Yea	5 hours or less	Yea	A little bit	Extremely	A little bit	A little bit	Not even a little	Extremely	Not even a little	Not even a little	Much	A little bit	Not even a little	Much	moderately	A little bit	Not even a little	A little bit	Extremely	Much	Support with fellow residents, preceptors and/or staff, Conversation with friends and family	a week or more	Almost everyday	Less than a week	Almost everyday	Almost everyday	Almost everyday	Less than a week	Less than a week	no day	Much difficulty	More than half the days	More than half the days	More than half the days	More than half the days	Not once	More than half the days
I agree to participate	Female	23	black	Alone	No	SP	Public	Yea	Dermatology	1st year	My role has been changed to meet a specific pandemic demand	Yea	5 hours or less	Yea	A little bit	A little bit	Extremely	Not even a little	A little bit	Not even a little	Not even a little	Not even a little	Extremely	Not even a little	Not even a little	Not even a little	Not even a little	Not even a little	Not even a little	moderately	Extremely	Not even a little	I'm not careful	a week or more	a week or more	a week or more	no day	a week or more	no day	no day	no day	no day	Much difficulty	Almost everyday	More than half the days	More than half the days	Several days	Not once	Several days
I agree to participate	Female	26	brown	Family (parents and/or sibling)	No	BA	Public	No	General/Basic Surgery	2nd year	I was removed from my role due to an operational/administrative decision of my service, My role was changed to meet a specific demand of the pandemic	Yea	5 hours or less	Yea	Much	Extremely	Much	Extremely	Not even a little	Not even a little	Not even a little	Not even a little	Extremely	moderately	Not even a little	Much	Much	Much	Not even a little	Much	Much	Much	I'm not careful	a week or more	Almost everyday	a week or more	a week or more	a week or more	Almost everyday	Almost everyday	Less than a week	no day	Much difficulty	Almost everyday	Almost everyday	Almost everyday	Almost everyday	Several days	Almost everyday
I agree to participate	Female	26	White	Family (parents and/or sibling)	No	MG	Public	Yea	Family and Community Medicine	1st year	I follow my normal residence, without any changes, My role has been changed to meet a specific demand of the pandemic	No		Yea	Much	Extremely	Much	moderately	Not even a little	Not even a little	Not even a little	Not even a little	Extremely	Not even a little	Not even a little	Much	Not even a little	moderately	Not even a little	A little bit	Much	moderately	I'm not careful	Almost everyday	a week or more	Almost everyday	a week or more	Almost everyday	Less than a week	Less than a week	no day	no day	Much difficulty	More than half the days	Several days	Several days	Not once	Not once	Several days
I agree to participate	Female	26	brown	Alone	No	SP	Private	Yea	Psychiatry	1st year	I was removed from my position due to an operational/administrative decision of my service	Yea		No	moderately	Much	A little bit	Much	Not even a little	moderately	A little bit	Not even a little	A little bit	Not even a little	Not even a little	A little bit	A little bit	Not even a little	Not even a little	A little bit	A little bit	moderately	Psychotherapy, Mind-body activity, Physical activity, Support with housemates, preceptors and/or staff, Conversation with friends and family	no day	Less than a week	a week or more	Less than a week	Less than a week	Less than a week	Less than a week	no day	no day	Much difficulty	Several days	Several days	More than half the days	Several days	Not once	Several days
I agree to participate	Female	28	White	Spouse (partner, boyfriend or fiancé)	No	SP	Private	Yea	Gynecology and Obstetrics	1st year	I was removed from my position due to an operational/administrative decision of my service	Yea		No	moderately	Extremely	Not even a little	Much	Not even a little	Not even a little	Not even a little	Not even a little	Not even a little	Not even a little	Not even a little	moderately	A little bit	A little bit	Not even a little	moderately	Extremely	moderately	Physical activity, Support with housemates, preceptors and/or staff, Conversation with friends and family	Less than a week	a week or more	Almost everyday	Almost everyday	Almost everyday	no day	a week or more	Almost everyday	no day	Much difficulty	Almost everyday	Almost everyday	Almost everyday	Almost everyday	Several days	Several days
I agree to participate	Female	31	Yellow	Alone	No	SP	Private	Yea	Ophthalmology	3rd year	I am a suspected/probable case of covid-19	Yea	- 4 hours	Yea	Much	Extremely	Not even a little	A little bit	Not even a little	Not even a little	Not even a little	Not even a little	A little bit	Not even a little	Not even a little	A little bit	moderately	moderately	Not even a little	A little bit	A little bit	Much	Support with fellow residents, preceptors and/or staff, Conversation with friends and family	Less than a week	no day	Less than a week	Less than a week	no day	Less than a week	Less than a week	no day	no day	little difficulty	Several days	Not once	Several days	Several days	Not once	Not once
I agree to participate	Female	34	brown	Family (parents and/or sibling)	No	B.C	Public	Yea	Pediatrics	2nd year	I follow my normal residence, without any changes	Yea	5 hours or more	Yea	moderately	Extremely	A little bit	Much	Not even a little	moderately	Not even a little	Not even a little	Extremely	Not even a little	Not even a little	Much	Not even a little	A little bit	Not even a little	Not even a little	Much	moderately	Support with fellow residents, preceptors and/or staff, Conversation with friends and family	Less than a week	a week or more	Less than a week	no day	Less than a week	Less than a week	a week or more	no day	no day	Much difficulty	More than half the days	More than half the days	Almost everyday	Almost everyday	Several days	Several days
I agree to participate	Female	29	White	Spouse (partner, boyfriend or fiancé)	No	LOL	Public	Yea	emergency medicine	3rd year	I was removed from my role because I was in a risk group	No		Yea	Extremely	Much	A little bit	A little bit	A little bit	Not even a little	Not even a little	Not even a little	Extremely	A little bit	Not even a little	Extremely	Much	moderately	Not even a little	Much	moderately	Extremely	Conversation with friends and family	Less than a week	Less than a week	Almost everyday	Almost everyday	Almost everyday	Almost everyday	Less than a week	no day	no day	Much difficulty	Several days	Several days	Several days	Several days	Several days	Several days
I agree to participate	Male	29	White	Friends	No	SP	Public	Yea	anesthesiology	1st year	I follow my normal residence, without any changes	No		Yea	moderately	Not even a little	Not even a little	Not even a little	Not even a little	Not even a little	A little bit	Not even a little	moderately	Not even a little	Not even a little	A little bit	Not even a little	Not even a little	Not even a little	A little bit	Not even a little	A little bit	Mind-body activity, I'm not careful	Less than a week	no day	Less than a week	Less than a week	no day	no day	no day	no day	no day	no difficulty	Not once	Not once	Not once	Not once	Not once	Not once
I agree to participate	Female	28	White	Family (parents and/or sibling)	No	SP	Public	Yea	Pediatrics	2nd year	I was diagnosed with covid-19	Yea		No	Much	Much	moderately	moderately	Not even a little	moderately	moderately	Not even a little	moderately	Not even a little	Not even a little	moderately	A little bit	moderately	Not even a little	Not even a little	moderately	Extremely	Mind-body activity, Support with housemates, preceptors and/or staff, Conversation with friends and family	no day	Less than a week	Less than a week	a week or more	a week or more	no day	a week or more	Less than a week	no day	little difficulty	Several days	Several days	Several days	Several days	Not once	Several days
I agree to participate	Female	26	White	Spouse (partner, boyfriend or fiancé)	No	SP	Public	Yea	Ophthalmology	3rd year	My role has been changed to meet a specific pandemic demand	Yea	5 hours or less	No	moderately	Much	Not even a little	moderately	A little bit	Much	A little bit	Not even a little	A little bit	A little bit	Not even a little	moderately	A little bit	A little bit	Not even a little	A little bit	moderately	A little bit	Conversation with friends and family	Less than a week	Less than a week	Less than a week	Less than a week	Less than a week	Less than a week	a week or more	Less than a week	Less than a week	little difficulty	Almost everyday	Almost everyday	Almost everyday	Almost everyday	Several days	More than half the days
I agree to participate	Female	28	White	Spouse (partner, boyfriend or fiancé)	No	SP	Public	Yea	Pediatrics	4th year	I was removed from my position due to an operational/administrative decision of my service	Yea	+ 3 hours	No	A little bit	Extremely	Much	Much	moderately	moderately	A little bit	A little bit	moderately	moderately	Not even a little	Much	A little bit	A little bit	Not even a little	moderately	Much	A little bit	Support with fellow residents, preceptors and/or staff, Conversation with friends and family	Less than a week	Almost everyday	Less than a week	Less than a week	Almost everyday	Almost everyday	Less than a week	no day	Less than a week	Much difficulty	Almost everyday	Almost everyday	Almost everyday	More than half the days	Several days	More than half the days
I agree to participate	Male	28	brown	Alone	No	SP	Public	Yea	Dermatology	5th year	I was removed from my position due to an operational/administrative decision of my service	Yea	5 hours or less	No	Much	Extremely	A little bit	A little bit	Not even a little	Extremely	A little bit	Not even a little	Not even a little	moderately	Not even a little	Not even a little	Not even a little	Not even a little	Not even a little	moderately	A little bit	A little bit	Conversation with friends and family	a week or more	Less than a week	Almost everyday	Almost everyday	Almost everyday	no day	Less than a week	no day	no day	little difficulty	Several days	Several days	More than half the days	Several days	Not once	Several days
I agree to participate	Female	55	White	Family (parents and/or sibling)	Yea	SP	Public	No	Family and Community Medicine	1st year	I follow my normal residence, without any changes	No		Yea	Much	Extremely	Not even a little	Not even a little	Not even a little	A little bit	moderately	Not even a little	Not even a little	moderately	Not even a little	Much	Much	moderately	Not even a little	moderately	Not even a little	A little bit	I'm not careful	no day	Less than a week	no day	no day	no day	Less than a week	Less than a week	no day	no day	little difficulty	Not once	Not once	Several days	Several days	Not once	Several days
I agree to participate	Female	28	White	Alone	No	SP	Public	Yea	Medical clinic	2nd year	I was removed from my role due to an operational/administrative decision of my service, My role was changed to meet a specific demand of the pandemic	Yea	5 hours or less	Yea	Much	moderately	A little bit	Not even a little	Not even a little	Not even a little	A little bit	Not even a little	Much	A little bit	Not even a little	moderately	A little bit	moderately	Not even a little	moderately	Much	moderately	Mind-body activity, Conversation with friends and family	Less than a week	Less than a week	no day	a week or more	no day	Less than a week	Less than a week	no day	no day	little difficulty	More than half the days	Several days	Several days	More than half the days	Not once	Several days
I agree to participate	Female	29	White	Friends	No	SP	Public	Yea	Surgical Specialties	5th year	I was removed from my role due to an operational/administrative decision of my service, My role was changed to meet a specific demand of the pandemic	Yea	5 hours or less	No	Much	Extremely	A little bit	moderately	moderately	moderately	Not even a little	Not even a little	A little bit	A little bit	Not even a little	moderately	moderately	moderately	Not even a little	A little bit	moderately	A little bit	I'm not careful	Less than a week	Less than a week	a week or more	a week or more	a week or more	a week or more	a week or more	no day	no day	little difficulty	Several days	Several days	Several days	Several days	Not once	Several days
I agree to participate	Male	31	White	Family (parents and/or sibling)	No	SP	Public	Yea	Orthopedics and Traumatology	3rd year	I follow my normal residence, without any changes	Yea	- 1 hour	No	Extremely	Much	Not even a little	moderately	Not even a little	moderately	Not even a little	Not even a little	moderately	A little bit	Not even a little	Not even a little	A little bit	Not even a little	Not even a little	A little bit	A little bit	Not even a little	Physical activity, Talking with friends and family	no day	no day	no day	Less than a week	no day	no day	a week or more	no day	no day	no difficulty	More than half the days	Not once	More than half the days	Several days	Not once	More than half the days
I agree to participate	Female	27	White	Alone	No	SP	Public	Yea	Medical clinic	2nd year	My role has been changed to meet a specific pandemic demand	No		No	moderately	Much	Not even a little	Not even a little	Not even a little	Not even a little	A little bit	Not even a little	moderately	Much	Not even a little	A little bit	Not even a little	Much	Not even a little	A little bit	Not even a little	Extremely	Psychotherapy, Mind-body activity, Conversation with friends and family	a week or more	a week or more	Almost everyday	Almost everyday	Less than a week	no day	Less than a week	no day	no day	little difficulty	Several days	Not once	Not once	Several days	Not once	Not once
I agree to participate	Female	29	White	Alone	No	SP	Public	Yea	anesthesiology	3rd year	I follow my normal residence, without any changes	Yea	- 3 hours	Yea	A little bit	Extremely	Much	Much	Not even a little	Extremely	Not even a little	Not even a little	Extremely	Not even a little	Not even a little	Much	Not even a little	Not even a little	Not even a little	moderately	Extremely	Extremely	Psychotherapy, Mind-body activity, Physical activity, Support with housemates, preceptors and/or staff, Conversation with friends and family	Almost everyday	Less than a week	a week or more	a week or more	no day	no day	Less than a week	Less than a week	no day	little difficulty	More than half the days	More than half the days	More than half the days	More than half the days	More than half the days	More than half the days
I agree to participate	Male	24	brown	Alone	No	SP	Private	Yea	Ophthalmology	1st year	I follow my normal residence, without any change, I was removed from my role by operational/administrative decision of my service	Yea	- 3 hours	No	Much	moderately	Not even a little	moderately	Not even a little	moderately	Much	Not even a little	Not even a little	moderately	Not even a little	Much	Not even a little	moderately	Not even a little	Much	moderately	moderately	Support with fellow residents, preceptors and/or staff, Conversation with friends and family	Less than a week	Less than a week	Less than a week	Less than a week	a week or more	Less than a week	Less than a week	no day	no day	little difficulty	Several days	Not once	Several days	Not once	Not once	Not once
I agree to participate	Female	26	White	Family (parents and/or sibling)	No	SP	Public	Yea	Medical clinic	2nd year	I follow my normal residence, without any changes	Yea	- 4 hours	Yea	moderately	Extremely	Not even a little	Much	Not even a little	Not even a little	moderately	Not even a little	Much	moderately	Not even a little	Much	Much	A little bit	Not even a little	moderately	moderately	A little bit	Physical activity, Talking with friends and family	no day	Less than a week	no day	no day	a week or more	a week or more	Less than a week	no day	no day	no difficulty	Several days	Several days	Several days	Not once	Not once	Several days
I agree to participate	Female	29	White	Alone	No	SP	Public	No	Medical clinic	1st year	I follow my normal residence, without any changes	No		Yea	Much	Extremely	moderately	Extremely	Not even a little	Not even a little	Not even a little	Not even a little	Extremely	A little bit	Not even a little	moderately	moderately	moderately	Not even a little	A little bit	Extremely	A little bit	Conversation with friends and family	Almost everyday	Almost everyday	no day	Almost everyday	Almost everyday	Almost everyday	Almost everyday	Almost everyday	no day	Much difficulty	Almost everyday	More than half the days	Almost everyday	Almost everyday	Several days	Almost everyday
I agree to participate	Male	24	brown	Family (parents and/or sibling)	No	SP	Public	Yea	Medical clinic	1st year	I follow my normal residence, without any changes	No		Yea	Much	Much	A little bit	moderately	moderately	A little bit	Not even a little	Not even a little	moderately	A little bit	Not even a little	A little bit	Not even a little	moderately	Not even a little	A little bit	Much	moderately	I'm not careful	Less than a week	Less than a week	Almost everyday	Almost everyday	a week or more	a week or more	a week or more	a week or more	no day	Much difficulty	Several days	Not once	More than half the days	More than half the days	Several days	Not once
I agree to participate	Female	32	White	Friends	No	SP	Public	Yea	Family and Community Medicine	2nd year	My role has been changed to meet a specific pandemic demand	No		Yea	Extremely	Extremely	A little bit	A little bit	Not even a little	Not even a little	A little bit	Not even a little	Much	Not even a little	Not even a little	Extremely	Not even a little	moderately	Not even a little	A little bit	Not even a little	A little bit	Psychotherapy, Mind-body activity, Support group, Physical activity, Support with housemates, preceptors and/or staff, Conversation with friends and family	a week or more	a week or more	Less than a week	Almost everyday	Almost everyday	no day	no day	a week or more	no day	little difficulty	Almost everyday	Several days	Several days	Several days	Not once	Several days
I agree to participate	Female	27	White	Friends	No	SP	Public	Yea	emergency medicine	2nd year	I follow my normal residence, without any changes	No		Yea	Much	Much	Not even a little	Not even a little	Not even a little	Not even a little	Much	Not even a little	Much	moderately	Not even a little	moderately	moderately	moderately	Not even a little	Much	A little bit	Extremely	Physical activity, Talking with friends and family	no day	no day	no day	Less than a week	Less than a week	no day	no day	no day	no day	little difficulty	Not once	Not once	Not once	Not once	Not once	Several days
I agree to participate	Female	24	White	Family (parents and/or sibling)	No	SP	Public	Yea	Gynecology and Obstetrics	1st year	My role has been changed to meet a specific pandemic demand	No		Yea	Much	Much	Not even a little	Not even a little	Not even a little	Not even a little	A little bit	Not even a little	A little bit	A little bit	Not even a little	Much	moderately	A little bit	Not even a little	A little bit	Much	Much	Support group, Talk to friends and family	Less than a week	Less than a week	no day	a week or more	Less than a week	Less than a week	no day	no day	no day	little difficulty	Several days	Not once	Several days	Several days	Not once	Several days
I agree to participate	Female	26	White	Alone	No	SP	Public	Yea	Medical clinic	2nd year	My role has been changed to meet a specific pandemic demand	Yea	5 hours or more	Yea	Much	Extremely	Not even a little	moderately	Not even a little	A little bit	Not even a little	Not even a little	Extremely	Not even a little	A little bit	A little bit	Not even a little	A little bit	A little bit	A little bit	moderately	Much	Physical activity, Support with housemates, preceptors and/or staff, Conversation with friends and family	Almost everyday	Less than a week	Less than a week	Almost everyday	a week or more	a week or more	Almost everyday	no day	no day	little difficulty	Several days	Several days	Not once	Several days	Not once	Several days
I agree to participate	Male	25	White	Friends	No	SP	Public	No	Medical clinic	2nd year	I follow my normal residence, without any changes	No		Yea	Not even a little	Much	Not even a little	Not even a little	Not even a little	moderately	Not even a little	Not even a little	Extremely	Not even a little	Not even a little	Not even a little	A little bit	Much	Not even a little	A little bit	moderately	moderately	I'm not careful	Almost everyday	a week or more	a week or more	Almost everyday	a week or more	Less than a week	Less than a week	no day	no day	no difficulty	Almost everyday	Almost everyday	More than half the days	Almost everyday	More than half the days	Almost everyday
I agree to participate	Male	26	White	Family (parents and/or sibling)	No	SP	Public	Yea	nuclear medicine	2nd year	I was removed from my position due to an operational/administrative decision of my service	Yea	5 hours or more	No	Extremely	Extremely	Not even a little	Not even a little	Much	Not even a little	A little bit	Not even a little	A little bit	A little bit	Extremely	Not even a little	moderately	A little bit	Not even a little	A little bit	Not even a little	Much	Support with fellow residents, preceptors and/or staff, Conversation with friends and family	a week or more	a week or more	a week or more	a week or more	Almost everyday	Less than a week	Almost everyday	Almost everyday	no day	Much difficulty	Almost everyday	Several days	Almost everyday	Almost everyday	Almost everyday	Almost everyday
I agree to participate	Female	26	White	Alone	No	SP	Public	Yea	Clinical Specialties	3rd year	I follow my normal residence, without any changes	No		Yea	moderately	Much	A little bit	moderately	Not even a little	A little bit	Not even a little	Not even a little	moderately	moderately	Not even a little	moderately	moderately	A little bit	Not even a little	moderately	Much	A little bit	Conversation with friends and family	a week or more	a week or more	Almost everyday	Almost everyday	Almost everyday	a week or more	a week or more	Almost everyday	no day	Much difficulty	More than half the days	More than half the days	More than half the days	More than half the days	Several days	More than half the days
I agree to participate	Female	29	White	Spouse (partner, boyfriend or fiancé)	No	RJ	Public	Yea	Pediatrics	2nd year	I was removed from my position due to an operational/administrative decision of my service	Yea	5 hours or less	No	Much	Extremely	moderately	moderately	moderately	Not even a little	moderately	Not even a little	moderately	A little bit	Not even a little	Much	moderately	moderately	Not even a little	Much	moderately	A little bit	Conversation with friends and family	Less than a week	Less than a week	a week or more	a week or more	Almost everyday	no day	a week or more	Less than a week	no day	little difficulty	More than half the days	Several days	Several days	Several days	Several days	Several days
I agree to participate	Female	30	White	Family (parents and/or sibling)	No	SP	Public	Yea	Pediatrics	3rd year	My role has been changed to meet a specific pandemic demand	Yea	- 4 hours	Yea	A little bit	Extremely	Not even a little	Not even a little	Not even a little	Not even a little	Not even a little	Not even a little	Much	A little bit	Not even a little	moderately	A little bit	A little bit	Not even a little	moderately	Extremely	A little bit	Psychotherapy, Conversation with friends and family	Less than a week	Less than a week	Almost everyday	a week or more	a week or more	a week or more	Less than a week	Less than a week	no day	Much difficulty	More than half the days	More than half the days	Almost everyday	Almost everyday	Not once	Almost everyday
I agree to participate	Female	26	White	Spouse (partner, boyfriend or fiancé)	No	SP	Private	Yea	Gynecology and Obstetrics	2nd year	My role has been changed to meet a specific pandemic demand	Yea	5 hours or less	No	A little bit	Much	Not even a little	Not even a little	Not even a little	Much	A little bit	Not even a little	A little bit	moderately	Not even a little	A little bit	Extremely	Not even a little	A little bit	Much	Extremely	moderately	I'm not careful	a week or more	a week or more	Almost everyday	Almost everyday	Almost everyday	a week or more	Almost everyday	Almost everyday	no day	Much difficulty	Almost everyday	Several days	Almost everyday	Almost everyday	Almost everyday	Almost everyday
I agree to participate	Female	25	White	Alone	No	SC	Public	No	Family and Community Medicine	2nd year	I was removed from my role due to an operational/administrative decision of my service, My role was changed to meet a specific demand of the pandemic	No		No	moderately	moderately	Not even a little	Not even a little	Not even a little	Not even a little	Much	Not even a little	Much	Much	Not even a little	Much	A little bit	moderately	Not even a little	moderately	moderately	Much	Mind-body activity, Physical activity, Support with housemates, preceptors and/or staff, Conversation with friends and family	Less than a week	no day	no day	Less than a week	Less than a week	Less than a week	Less than a week	no day	no day	no difficulty	Not once	Not once	Not once	Not once	Not once	Not once
I agree to participate	Female	28	White	other relatives	No	SP	Public	No	Clinical Specialties	3rd year	I follow my normal residence, without any changes	Yea	5 hours or more	No	moderately	Extremely	moderately	Extremely	moderately	moderately	Not even a little	Not even a little	Extremely	A little bit	Not even a little	moderately	Much	moderately	Extremely	Extremely	Much	A little bit	Support with fellow residents, preceptors and/or staff	Almost everyday	Almost everyday	Almost everyday	Almost everyday	Almost everyday	Less than a week	Almost everyday	a week or more	Less than a week	Much difficulty	More than half the days	Several days	Several days	More than half the days	Several days	Almost everyday
I agree to participate	Female	36	White	Spouse (partner, boyfriend or fiancé)	No	SP	Public	Yea	anesthesiology	1st year	I am a suspected/probable case of covid-19	No		Yea	moderately	Extremely	Not even a little	A little bit	Not even a little	Much	Not even a little	Not even a little	Much	moderately	Not even a little	Not even a little	A little bit	A little bit	Not even a little	Not even a little	Extremely	Much	Physical activity, Support with housemates, preceptors and/or staff, Conversation with friends and family	Less than a week	no day	no day	Less than a week	a week or more	Less than a week	no day	no day	no day	little difficulty	Several days	Not once	Not once	Several days	Not once	More than half the days
I agree to participate	Female	26	brown	Alone	No	SP	Public	No	Family and Community Medicine	2nd year	My role has been changed to meet a specific pandemic demand	Yea	5 hours or more	Yea	Much	Extremely	Not even a little	A little bit	Not even a little	Not even a little	moderately	Not even a little	moderately	A little bit	Not even a little	Much	A little bit	Not even a little	Not even a little	A little bit	A little bit	Much	Physical activity, Talking with friends and family	Less than a week	a week or more	a week or more	Almost everyday	Almost everyday	Less than a week	Less than a week	no day	no day	little difficulty	Several days	Several days	Several days	More than half the days	Not once	More than half the days
I agree to participate	Male	28	brown	Spouse (partner, boyfriend or fiancé)	No	SP	Public	Yea	Medical clinic	4th year	I follow my normal residence, without any changes	Yea	5 hours or less	Yea	Not even a little	Not even a little	Not even a little	Not even a little	A little bit	Not even a little	moderately	Not even a little	Extremely	Not even a little	Not even a little	moderately	moderately	Extremely	Not even a little	A little bit	A little bit	A little bit	Physical activity	Less than a week	Less than a week	Less than a week	Less than a week	Less than a week	Less than a week	Less than a week	Less than a week	Less than a week	little difficulty	Several days	Not once	Not once	Several days	Not once	Not once
I agree to participate	Female	28	White	Alone	No	SC	Public	No	Family and Community Medicine	1st year	My role has been changed to meet a specific pandemic demand	No		Yea	A little bit	Much	moderately	Not even a little	Not even a little	moderately	A little bit	Not even a little	Much	moderately	Not even a little	Much	moderately	moderately	A little bit	Much	Much	moderately	Psychotherapy, Physical activity, Talking with friends and family	a week or more	a week or more	Less than a week	Almost everyday	Less than a week	Less than a week	Almost everyday	a week or more	no day	Much difficulty	Almost everyday	More than half the days	Almost everyday	Almost everyday	Several days	More than half the days
I agree to participate	Female	23	White	Family (parents and/or sibling)	No	SP	Public	No	Family and Community Medicine	1st year	I am a suspected/probable case of covid-19, I was removed from my position due to an operational/administrative decision of my service	Yea	+ 2 hours	Yea	Much	Much	moderately	moderately	Not even a little	Not even a little	Not even a little	Not even a little	Much	A little bit	Not even a little	moderately	A little bit	A little bit	Not even a little	moderately	A little bit	A little bit	Support with fellow residents, preceptors and/or staff, Conversation with friends and family	Less than a week	no day	no day	Less than a week	no day	Less than a week	a week or more	Less than a week	no day	little difficulty	Several days	Not once	Several days	Several days	Not once	Not once
I agree to participate	Female	27	White	Family (parents and/or sibling)	No	SP	Public	Yea	General/Basic Surgery	1st year	I follow my normal residence, without any changes	Yea	5 hours or less	Yea	Not even a little	moderately	A little bit	Not even a little	Not even a little	Not even a little	Not even a little	Not even a little	moderately	Not even a little	Not even a little	Not even a little	Not even a little	A little bit	Not even a little	A little bit	Much	moderately	I'm not careful	Less than a week	Less than a week	Less than a week	a week or more	a week or more	no day	a week or more	no day	Less than a week	little difficulty	Several days	Not once	Several days	More than half the days	More than half the days	More than half the days
I agree to participate	Female	25	White	Family (parents and/or sibling)	No	SP	Public	Yea	Medical clinic	1st year	My role has been changed to meet a specific pandemic demand	Yea	- 4 hours	Yea	Extremely	Extremely	A little bit	Not even a little	Not even a little	Not even a little	moderately	Not even a little	Extremely	Much	Not even a little	moderately	moderately	moderately	Not even a little	Much	moderately	A little bit	Mind-body activity, Support with housemates, preceptors and/or staff, Conversation with friends and family	no day	no day	a week or more	no day	Less than a week	no day	Less than a week	no day	no day	little difficulty	Several days	Not once	Several days	Several days	Not once	Several days
I agree to participate	Female	27	brown	Spouse (partner, boyfriend or fiancé)	No	SP	Private	Yea	Pediatrics	2nd year	I follow my normal residence, without any changes	No		Yea	moderately	Much	Not even a little	moderately	Not even a little	A little bit	Not even a little	Not even a little	moderately	Not even a little	Not even a little	A little bit	A little bit	Not even a little	Not even a little	moderately	Much	moderately	Psychotherapy, Mind-body activity, Conversation with friends and family	Almost everyday	Almost everyday	Less than a week	Less than a week	a week or more	Almost everyday	Almost everyday	a week or more	no day	Much difficulty	Almost everyday	Almost everyday	More than half the days	More than half the days	Not once	More than half the days
I agree to participate	Female	30	White	Spouse (partner, boyfriend or fiancé)	No	SP	Private	Yea	Pediatrics	2nd year	I follow my normal residence, without any changes	No		No	Much	Extremely	Not even a little	Not even a little	Not even a little	Not even a little	Not even a little	Not even a little	moderately	moderately	Not even a little	Not even a little	Not even a little	moderately	Not even a little	A little bit	A little bit	Much	Conversation with friends and family	Almost everyday	Almost everyday	Less than a week	Less than a week	Less than a week	Almost everyday	Almost everyday	no day	no day	no difficulty	Several days	Several days	Several days	Several days	Not once	Several days
I agree to participate	Female	40	White	Spouse (partner, boyfriend or fiancé)	Yea	SP	Public	Yea	Neurology	3rd year	My role has been changed to meet a specific pandemic demand	No		No	Much	Much	moderately	Much	Not even a little	Extremely	Not even a little	Not even a little	moderately	Not even a little	Not even a little	Not even a little	Not even a little	Not even a little	Not even a little	A little bit	moderately	Not even a little	Support with fellow residents, preceptors and/or staff, Conversation with friends and family	no day	a week or more	a week or more	a week or more	Almost everyday	a week or more	Almost everyday	a week or more	no day	Much difficulty	More than half the days	More than half the days	More than half the days	More than half the days	Several days	Almost everyday
I agree to participate	Female	30	White	Alone	No	SP	Public	Yea	Pediatrics	1st year	My role has been changed to meet a specific pandemic demand	Yea	+ 3 hours	Yea	Extremely	moderately	moderately	Much	Not even a little	Much	Not even a little	Not even a little	A little bit	A little bit	Not even a little	moderately	moderately	Not even a little	Not even a little	moderately	Extremely	Much	Support with housemates, preceptors and/or staff, Conversation with friends and family, I don't care	Almost everyday	Almost everyday	Less than a week	Almost everyday	Almost everyday	a week or more	Less than a week	Less than a week	no day	Much difficulty	More than half the days	Several days	More than half the days	Several days	Not once	Not once
I agree to participate	Female	26	White	Alone	No	SP	Public	Yea	Medical clinic	1st year	I am a suspected/probable case of covid-19	Yea	+ 2 hours	Yea	Much	Extremely	Much	Much	Not even a little	Not even a little	A little bit	Not even a little	Extremely	A little bit	Not even a little	Much	A little bit	A little bit	Not even a little	A little bit	A little bit	Extremely	Psychotherapy	no day	Less than a week	a week or more	a week or more	a week or more	Almost everyday	Almost everyday	Less than a week	no day	extreme difficulty	Almost everyday	Almost everyday	Almost everyday	Almost everyday	Almost everyday	Almost everyday
I agree to participate	Female	29	White	Spouse (partner, boyfriend or fiancé)	No	EC	Public	Yea	Clinical Specialties	1st year	I was removed from my position due to an operational/administrative decision of my service	Yea	5 hours or less	No	Extremely	Extremely	A little bit	moderately	Not even a little	Much	Not even a little	Not even a little	moderately	A little bit	Not even a little	A little bit	A little bit	A little bit	Not even a little	Much	Much	A little bit	I'm not careful	Almost everyday	Less than a week	Less than a week	Less than a week	a week or more	no day	Less than a week	no day	no day	Much difficulty	Almost everyday	More than half the days	Almost everyday	More than half the days	Not once	Not once
I agree to participate	Female	28	White	Spouse (partner, boyfriend or fiancé)	No	SP	Public	No	Family and Community Medicine	2nd year	I follow my normal residence, without any changes	Yea	- 2 hours	Yea	moderately	Extremely	Much	A little bit	Not even a little	Not even a little	Not even a little	Not even a little	moderately	Not even a little	Not even a little	Much	Not even a little	Much	Not even a little	moderately	Extremely	Not even a little	Psychotherapy, Conversation with friends and family	Almost everyday	Almost everyday	no day	Almost everyday	Almost everyday	Almost everyday	Almost everyday	a week or more	Almost everyday	extreme difficulty	Almost everyday	Almost everyday	Almost everyday	Almost everyday	Not once	Almost everyday
I agree to participate	Female	29	White	Family (parents and/or sibling)	No	EC	Public	Yea	Clinical Specialties	4th year	I was removed from my position due to an operational/administrative decision of my service	Yea	5 hours or less	Yea	Much	Extremely	A little bit	A little bit	Not even a little	A little bit	Not even a little	Not even a little	Not even a little	moderately	Not even a little	Much	Not even a little	Not even a little	Not even a little	moderately	A little bit	Much	Physical activity	a week or more	Almost everyday	Less than a week	Almost everyday	Almost everyday	Almost everyday	Less than a week	no day	Less than a week	little difficulty	Almost everyday	Almost everyday	Almost everyday	Almost everyday	Not once	Almost everyday
I agree to participate	Female	28	White	Family (parents and/or sibling)	No	SP	Public	No	Pediatrics	3rd year	I follow my normal residence, without any changes	No		No	Not even a little	Extremely	Not even a little	Not even a little	Not even a little	Not even a little	Not even a little	Not even a little	moderately	Not even a little	Not even a little	moderately	Not even a little	Not even a little	Not even a little	A little bit	Not even a little	Much	Support with fellow residents, preceptors and/or staff, Conversation with friends and family	no day	no day	Less than a week	a week or more	no day	no day	no day	no day	no day	no difficulty	Not once	Not once	Not once	Several days	Not once	Several days
I agree to participate	Female	25	Yellow	Family (parents and/or sibling)	No	SP	Public	Yea	Ophthalmology	1st year	I was removed from my position due to an operational/administrative decision of my service	No		No	Much	Extremely	A little bit	A little bit	Not even a little	Not even a little	moderately	Not even a little	moderately	moderately	Not even a little	Extremely	moderately	Much	Not even a little	moderately	moderately	A little bit	Mind-body activity, Physical activity, Support with housemates, preceptors and/or staff, Conversation with friends and family	no day	no day	no day	no day	no day	a week or more	no day	no day	no day	little difficulty	More than half the days	Several days	Several days	Several days	Not once	Several days
I agree to participate	Female	28	White	Spouse (partner, boyfriend or fiancé)	No	SP	Public	Yea	Surgical Specialties	3rd year	I follow my normal residence, without any changes	Yea	- 2 hours	Yea	Much	Extremely	Extremely	Not even a little	Not even a little	moderately	Not even a little	Not even a little	Much	Not even a little	Not even a little	moderately	A little bit	Not even a little	Not even a little	Not even a little	Much	A little bit	Support with fellow residents, preceptors and/or staff, Conversation with friends and family	Almost everyday	Less than a week	a week or more	Almost everyday	a week or more	Less than a week	a week or more	no day	no day	little difficulty	Almost everyday	More than half the days	Almost everyday	Almost everyday	Several days	Almost everyday
I agree to participate	Male	28	White	Family (parents and/or sibling)	No	SP	Public	Yea	Orthopedics and Traumatology	2nd year	I was removed from my position due to an operational/administrative decision of my service	Yea		No	Much	Extremely	A little bit	Much	Not even a little	Extremely	Not even a little	Not even a little	moderately	A little bit	Not even a little	moderately	Not even a little	Not even a little	Not even a little	A little bit	Much	Not even a little	Talk to friends and family, I'm not careful	a week or more	Almost everyday	a week or more	no day	no day	no day	no day	no day	no day	Much difficulty	Several days	Several days	Several days	Several days	Not once	Several days
I agree to participate	Female	26	White	Alone	No	PR	Public	Yea	Gynecology and Obstetrics	1st year	I follow my normal residence, without any change, My role was changed to meet a specific demand of the pandemic, I was removed from my role for being in a risk group	Yea	- 2 hours	No	A little bit	Much	moderately	Much	A little bit	Much	Not even a little	Not even a little	A little bit	Not even a little	Not even a little	A little bit	A little bit	Not even a little	Not even a little	A little bit	Much	A little bit	Psychotherapy, Physical activity, Support with fellow residents, preceptors and/or staff, Conversation with friends and family	Almost everyday	Almost everyday	Almost everyday	a week or more	Almost everyday	a week or more	Less than a week	a week or more	Less than a week	Much difficulty	More than half the days	More than half the days	More than half the days	Several days	Not once	Not once
I agree to participate	Female	25	White	Alone	No	SP	Public	No	Medical clinic	1st year	I follow my normal residence, without any changes	Yea		Yea	moderately	Much	Not even a little	Much	Not even a little	A little bit	Not even a little	Not even a little	Much	A little bit	Not even a little	A little bit	Not even a little	Not even a little	A little bit	A little bit	Extremely	Not even a little	Psychotherapy, Conversation with friends and family	Less than a week	a week or more	Less than a week	a week or more	a week or more	a week or more	Less than a week	no day	no day	little difficulty	Almost everyday	More than half the days	More than half the days	More than half the days	Several days	Several days
I agree to participate	Male	25	brown	Alone	No	BA	Public	Yea	Medical clinic	1st year	I follow my normal residence, without any changes	Yea	5 hours or less	Yea	Extremely	Extremely	Not even a little	Not even a little	Not even a little	Not even a little	moderately	Not even a little	moderately	moderately	Not even a little	Extremely	moderately	moderately	Not even a little	moderately	Not even a little	Extremely	Conversation with friends and family	no day	no day	no day	a week or more	Less than a week	no day	no day	no day	no day	no difficulty	Several days	Not once	Several days	Several days	Not once	Not once
I agree to participate	Female	25	White	Alone	No	PR	Private	Yea	Medical clinic	2nd year	I am a suspected/probable case of covid-19	No		Yea	Much	Much	Not even a little	A little bit	Not even a little	Not even a little	moderately	Much	Extremely	Much	Not even a little	Extremely	moderately	moderately	Not even a little	Much	Extremely	moderately	Mind-body activity, Support with housemates, preceptors and/or staff, Conversation with friends and family	a week or more	Less than a week	Almost everyday	Less than a week	Almost everyday	Less than a week	Almost everyday	no day	no day	Much difficulty	Several days	Several days	More than half the days	More than half the days	Not once	Several days
I agree to participate	Female	28	White	Family (parents and/or sibling)	No	IF	Public	Yea	Pediatrics	1st year	I was removed from my position due to an operational/administrative decision of my service	No		No	A little bit	Extremely	Much	Much	Not even a little	Not even a little	A little bit	Not even a little	moderately	A little bit	Not even a little	Much	A little bit	A little bit	Not even a little	moderately	Much	moderately	Conversation with friends and family	a week or more	a week or more	Less than a week	a week or more	Almost everyday	Almost everyday	Almost everyday	Less than a week	no day	little difficulty	Almost everyday	Almost everyday	Almost everyday	Almost everyday	Several days	More than half the days
I agree to participate	Female	26	brown	Family (parents and/or sibling)	No	IF	Public	Yea	Pediatrics	1st year	My role has been changed to meet a specific pandemic demand	Yea	- 2 hours	No	Not even a little	Extremely	moderately	A little bit	Not even a little	Extremely	Not even a little	Not even a little	Much	Not even a little	Not even a little	A little bit	Not even a little	Not even a little	Not even a little	A little bit	Extremely	A little bit	Conversation with friends and family	Almost everyday	a week or more	a week or more	Almost everyday	Almost everyday	a week or more	Almost everyday	Less than a week	no day	Much difficulty	Almost everyday	Almost everyday	Almost everyday	Almost everyday	Almost everyday	Almost everyday
I agree to participate	Female	25	White	Family (parents and/or sibling)	No	SP	Public	No	Radiology and Diagnostic Imaging	1st year	My role has been changed to meet a specific pandemic demand	Yea	- 4 hours	Yea	Much	Extremely	A little bit	Extremely	Not even a little	Not even a little	Not even a little	Not even a little	moderately	Not even a little	Not even a little	Extremely	Not even a little	Not even a little	Not even a little	A little bit	Extremely	Extremely	Psychotherapy, Mind-body activity, Physical activity, Support with housemates, preceptors and/or staff, Conversation with friends and family	a week or more	Almost everyday	a week or more	a week or more	Less than a week	Almost everyday	Less than a week	Less than a week	no day	Much difficulty	Almost everyday	Almost everyday	Almost everyday	Almost everyday	Several days	Almost everyday
I agree to participate	Male	27	Yellow	Spouse (partner, boyfriend or fiancé)	No	SP	Private	Yea	Occupational Medicine	2nd year	I am a suspected/probable case of covid-19	Yea	5 hours or less	Yea	Extremely	moderately	moderately	Not even a little	Not even a little	Not even a little	Extremely	Not even a little	moderately	A little bit	Not even a little	Extremely	A little bit	moderately	Not even a little	moderately	Not even a little	Much	I'm not careful	a week or more	a week or more	no day	Almost everyday	a week or more	a week or more	Almost everyday	no day	no day	little difficulty	Almost everyday	More than half the days	More than half the days	Almost everyday	Several days	More than half the days
I agree to participate	Female	28	White	Family (parents and/or sibling)	No	EC	Public	Yea	Medical clinic	4th year	I was removed from my position due to an operational/administrative decision of my service	Yea	5 hours or less	No	Much	Extremely	Not even a little	A little bit	A little bit	Much	A little bit	Not even a little	moderately	moderately	Not even a little	moderately	Not even a little	moderately	Not even a little	A little bit	Much	Much	Mind-body activity, Conversation with friends and family	Less than a week	a week or more	a week or more	Less than a week	a week or more	no day	a week or more	no day	no day	little difficulty	Almost everyday	More than half the days	More than half the days	Several days	Not once	Several days
I agree to participate	Male	27	brown	Friends	No	SP	Public	Yea	Clinical Specialties	3rd year	I am a suspected/probable case of covid-19, my role has been changed to meet a specific demand of the pandemic	No		Yea	Much	Much	moderately	A little bit	Not even a little	A little bit	A little bit	Not even a little	Much	moderately	Not even a little	Much	moderately	moderately	Not even a little	moderately	moderately	moderately	Support with fellow residents, preceptors and/or staff, Conversation with friends and family	Less than a week	Less than a week	Less than a week	a week or more	a week or more	no day	Less than a week	Less than a week	no day	little difficulty	Almost everyday	Several days	Several days	Several days	More than half the days	Not once
I agree to participate	Female	34	brown	Spouse (partner, boyfriend or fiancé)	Yea	SP	Public	No	Pediatrics	2nd year	I follow my normal residence, without any changes	No		Yea	Much	Extremely	Much	Much	Not even a little	moderately	Not even a little	Not even a little	Much	Not even a little	Not even a little	A little bit	A little bit	A little bit	Not even a little	A little bit	Much	Much	I'm not careful	Almost everyday	Almost everyday	Almost everyday	Almost everyday	Almost everyday	no day	Almost everyday	Less than a week	no day	Much difficulty	More than half the days	More than half the days	More than half the days	More than half the days	Not once	More than half the days
I agree to participate	Female	28	White	Friends	No	SP	Public	Yea	otolaryngology	1st year	I was removed from my role due to an operational/administrative decision of my service, I was removed from my role because I was in a risk group	Yea	- 4 hours	Yea	Not even a little	Much	Not even a little	Not even a little	moderately	Not even a little	A little bit	Not even a little	Extremely	Extremely	Not even a little	Extremely	moderately	A little bit	Not even a little	moderately	Much	A little bit	Physical activity, I'm not careful	no day	no day	no day	no day	a week or more	no day	a week or more	no day	no day	Much difficulty	Several days	Not once	More than half the days	Not once	Not once	Several days
I agree to participate	Male	28	White	Alone	No	SC	Public	No	intensive care	3rd year	My role has been changed to meet a specific pandemic demand	No		Yea	moderately	Not even a little	Not even a little	Not even a little	Extremely	Not even a little	Not even a little	Not even a little	Extremely	Not even a little	Not even a little	moderately	moderately	Extremely	Not even a little	Much	Extremely	Extremely	I'm not careful	Less than a week	no day	no day	no day	no day	Almost everyday	a week or more	no day	Almost everyday	extreme difficulty	Not once	Not once	Not once	Not once	Not once	Almost everyday
I agree to participate	Female	25	White	Alone	No	LOL	Public	Yea	Pediatrics	2nd year	I follow my normal residence, without any changes	No		No	moderately	Extremely	Not even a little	A little bit	A little bit	Much	A little bit	Not even a little	A little bit	A little bit	Not even a little	Much	Extremely	moderately	moderately	Much	Extremely	Much	Support with fellow residents, preceptors and/or staff, Conversation with friends and family	Less than a week	a week or more	no day	a week or more	a week or more	Less than a week	a week or more	no day	no day	little difficulty	More than half the days	Several days	Several days	More than half the days	Not once	More than half the days
I agree to participate	Female	28	White	Spouse (partner, boyfriend or fiancé)	No	LOL	Public	No	Medical clinic	1st year	I follow my normal residence, without any changes	No		No	moderately	Extremely	Not even a little	Not even a little	Not even a little	Not even a little	Extremely	Not even a little	moderately	moderately	Not even a little	moderately	moderately	A little bit	Not even a little	Much	A little bit	Extremely	Support with fellow residents, preceptors and/or staff, Conversation with friends and family	Less than a week	no day	a week or more	Almost everyday	Almost everyday	Less than a week	a week or more	Less than a week	no day	little difficulty	Several days	Not once	Several days	Several days	Not once	Several days
I agree to participate	Male	28	White	Alone	No	SP	Private	Yea	Radiology and Diagnostic Imaging	1st year	I follow my normal residence, without any changes	No		Yea	A little bit	moderately	Not even a little	Not even a little	Not even a little	Not even a little	Much	Not even a little	moderately	A little bit	Not even a little	Extremely	moderately	Much	Not even a little	Much	Extremely	moderately	I'm not careful	no day	no day	no day	no day	no day	no day	no day	no day	no day	no difficulty	Not once	Not once	Not once	Not once	Not once	Not once
I agree to participate	Female	26	White	Family (parents and/or sibling)	No	SP	Public	Yea	otolaryngology	2nd year	I was removed from my position due to an operational/administrative decision of my service	Yea	5 hours or less	No	Extremely	Extremely	Much	A little bit	Not even a little	Extremely	moderately	Not even a little	Extremely	Not even a little	Not even a little	Extremely	A little bit	Not even a little	Not even a little	moderately	Much	moderately	Physical activity, Support with housemates, preceptors and/or staff, Conversation with friends and family	Almost everyday	Less than a week	Less than a week	Less than a week	Almost everyday	no day	a week or more	no day	no day	Much difficulty	Almost everyday	Almost everyday	Almost everyday	Almost everyday	Several days	More than half the days
I agree to participate	Female	27	White	Family (parents and/or sibling)	No	MG	Public	Yea	Surgical Specialties	2nd year	I follow my normal residence, without any changes	Yea	- 4 hours	Yea	moderately	Extremely	A little bit	moderately	Not even a little	Not even a little	Not even a little	Not even a little	Much	A little bit	moderately	A little bit	moderately	moderately	A little bit	A little bit	moderately	moderately	Support group, Physical activity, Support with housemates, preceptors and/or staff, Conversation with friends and family	Less than a week	Less than a week	a week or more	a week or more	Less than a week	a week or more	Less than a week	Less than a week	no day	little difficulty	More than half the days	More than half the days	Several days	More than half the days	Several days	Almost everyday
I agree to participate	Female	29	White	Spouse (partner, boyfriend or fiancé)	No	SP	Public	Yea	otolaryngology	1st year	I was removed from my position due to an operational/administrative decision of my service	Yea	5 hours or less	Yea	Much	Much	Not even a little	Not even a little	Not even a little	moderately	A little bit	Not even a little	moderately	A little bit	Not even a little	moderately	Much	A little bit	Not even a little	moderately	Extremely	Much	Support with fellow residents, preceptors and/or staff, Conversation with friends and family	no day	no day	Less than a week	Less than a week	no day	Less than a week	Less than a week	Less than a week	no day	little difficulty	Several days	Several days	Several days	More than half the days	Not once	More than half the days
I agree to participate	Male	31	White	Spouse (partner, boyfriend or fiancé)	Yea	EC	Public	Yea	Clinical Specialties	2nd year	My role has been changed to meet a specific pandemic demand	Yea	5 hours or less	No	moderately	Much	Not even a little	A little bit	Not even a little	Not even a little	moderately	Not even a little	A little bit	A little bit	Not even a little	moderately	moderately	moderately	Not even a little	moderately	A little bit	moderately	Support with fellow residents, preceptors and/or staff, Conversation with friends and family	no day	no day	no day	no day	no day	no day	no day	no day	no day	no difficulty	Not once	Not once	Not once	Not once	Not once	Not once
I agree to participate	Female	25	White	Alone	No	SP	Public	Yea	Pediatrics	2nd year	I follow my normal residence, without any changes	No		No	A little bit	Much	Not even a little	moderately	Not even a little	Not even a little	A little bit	Not even a little	Much	moderately	Not even a little	moderately	moderately	A little bit	Not even a little	moderately	moderately	A little bit	Talk to friends and family, I'm not careful	Almost everyday	Almost everyday	Less than a week	a week or more	a week or more	Less than a week	Almost everyday	no day	no day	extreme difficulty	Almost everyday	More than half the days	More than half the days	Several days	Not once	Almost everyday
I agree to participate	Female	27	White	Alone	No	MG	Public	Yea	Clinical Specialties	1st year	I follow my normal residence, without any changes	No		Yea	Extremely	moderately	Not even a little	Extremely	Extremely	moderately	Extremely	Not even a little	Extremely	A little bit	Not even a little	A little bit	moderately	Not even a little	Not even a little	A little bit	moderately	Not even a little	Conversation with friends and family	no day	no day	no day	Almost everyday	no day	Less than a week	a week or more	no day	no day	Much difficulty	More than half the days	Several days	More than half the days	More than half the days	More than half the days	Not once
I agree to participate	Female	26	brown	Spouse (partner, boyfriend or fiancé)	No	MG	Public	No	Pediatrics	1st year	I follow my normal residence, without any changes	Yea	5 hours or less	No	moderately	Extremely	A little bit	moderately	Not even a little	A little bit	A little bit	Not even a little	Not even a little	Not even a little	Not even a little	moderately	A little bit	Not even a little	Not even a little	Not even a little	Much	moderately	Conversation with friends and family	Almost everyday	Less than a week	a week or more	a week or more	Almost everyday	Less than a week	Almost everyday	a week or more	no day	Much difficulty	More than half the days	Several days	Not once	Several days	Not once	Several days
I agree to participate	Female	38	White	Spouse (partner, boyfriend or fiancé)	Yea	MG	Public	Yea	Surgical Specialties	3rd year	I follow my normal residence, without any changes	Yea	5 hours or less	Yea	moderately	Extremely	moderately	A little bit	A little bit	Not even a little	Not even a little	A little bit	moderately	Not even a little	Not even a little	A little bit	Not even a little	Not even a little	Not even a little	A little bit	Much	A little bit	Psychotherapy, Mind-body activity, Support group, Physical activity, Support with housemates, preceptors and/or staff, Conversation with friends and family	Almost everyday	Less than a week	Almost everyday	a week or more	a week or more	a week or more	Less than a week	no day	no day	little difficulty	Several days	Several days	More than half the days	More than half the days	Several days	More than half the days
I agree to participate	Male	28	White	Spouse (partner, boyfriend or fiancé)	No	MG	Public	Yea	Radiology and Diagnostic Imaging	3rd year	I follow my normal residence, without any changes	No		Yea	Much	Extremely	Not even a little	A little bit	Not even a little	Not even a little	moderately	Not even a little	moderately	A little bit	Not even a little	moderately	A little bit	Not even a little	Not even a little	moderately	moderately	A little bit	Physical activity, Talking with friends and family	Less than a week	Less than a week	a week or more	Less than a week	Less than a week	Less than a week	Less than a week	no day	no day	little difficulty	More than half the days	Several days	Almost everyday	Almost everyday	Several days	Several days
I agree to participate	Female	27	White	Family (parents and/or sibling)	No	EC	Public	Yea	Clinical Specialties	3rd year	I was removed from my position due to an operational/administrative decision of my service	Yea	5 hours or less	No	Much	Extremely	Much	Extremely	Not even a little	Extremely	Not even a little	Not even a little	moderately	Not even a little	Not even a little	Not even a little	Not even a little	A little bit	Not even a little	moderately	Extremely	moderately	Psychotherapy, Physical activity, Support with fellow residents, preceptors and/or staff, Conversation with friends and family	Less than a week	a week or more	Less than a week	a week or more	Almost everyday	Almost everyday	Almost everyday	Less than a week	no day	Much difficulty	Almost everyday	Almost everyday	Almost everyday	Almost everyday	Not once	Almost everyday
I agree to participate	Female	25	black	Alone	No	MG	Public	Yea	Medical clinic	2nd year	I follow my normal residence, without any changes	Yea	- 4 hours	No	moderately	Extremely	A little bit	moderately	moderately	Much	A little bit	Not even a little	moderately	A little bit	Not even a little	A little bit	Not even a little	A little bit	Not even a little	A little bit	Much	moderately	Physical activity, Support with housemates, preceptors and/or staff, Conversation with friends and family	Less than a week	a week or more	Less than a week	a week or more	a week or more	no day	a week or more	no day	no day	little difficulty	Several days	Almost everyday	Almost everyday	Almost everyday	Not once	Several days
I agree to participate	Female	32	White	Family (parents and/or sibling)	No	MG	Public	Yea	anesthesiology	3rd year	I follow my normal residence, without any changes	Yea	5 hours or less	Yea	Extremely	Extremely	A little bit	Extremely	Not even a little	Not even a little	Not even a little	Not even a little	Extremely	A little bit	Not even a little	Not even a little	moderately	moderately	Not even a little	A little bit	Extremely	Extremely	Support group, Talk to friends and family	no day	a week or more	Less than a week	a week or more	a week or more	no day	Less than a week	a week or more	no day	Much difficulty	Almost everyday	Almost everyday	More than half the days	Almost everyday	Not once	Almost everyday
I agree to participate	Female	25	White	Alone	No	SP	Public	Yea	General/Basic Surgery	1st year	My role has been changed to meet a specific pandemic demand	Yea	5 hours or more	Yea	moderately	Extremely	Not even a little	Not even a little	Not even a little	Not even a little	Not even a little	Not even a little	Extremely	Not even a little	Not even a little	moderately	A little bit	Not even a little	Not even a little	moderately	Extremely	Much	Conversation with friends and family	a week or more	Almost everyday	a week or more	Almost everyday	a week or more	no day	a week or more	a week or more	no day	little difficulty	Almost everyday	Almost everyday	Almost everyday	Almost everyday	More than half the days	More than half the days
I agree to participate	Female	30	White	Family (parents and/or sibling)	No	SP	Public	Yea	otolaryngology	3rd year	I was removed from my role due to an operational/administrative decision of my service, My role was changed to meet a specific demand of the pandemic	Yea	5 hours or more	Yea	Much	Much	A little bit	Much	A little bit	A little bit	moderately	Not even a little	Much	moderately	A little bit	Extremely	moderately	A little bit	Not even a little	moderately	Not even a little	Much	Support with fellow residents, preceptors and/or staff	Less than a week	Less than a week	Less than a week	Less than a week	Less than a week	Less than a week	a week or more	no day	no day	little difficulty	More than half the days	Not once	More than half the days	More than half the days	Not once	More than half the days
I agree to participate	Female	26	White	Alone	No	SP	Public	Yea	Pathology	2nd year	My role has been changed to meet a specific pandemic demand	Yea	5 hours or less	No	moderately	Extremely	Not even a little	A little bit	A little bit	Extremely	moderately	Not even a little	Not even a little	A little bit	Not even a little	Much	A little bit	Not even a little	Not even a little	A little bit	A little bit	A little bit	Mind-body activity, Physical activity, Support with housemates, preceptors and/or staff, Conversation with friends and family	Less than a week	a week or more	Almost everyday	Almost everyday	Less than a week	a week or more	Almost everyday	no day	no day	little difficulty	Almost everyday	Almost everyday	Almost everyday	Almost everyday	More than half the days	Almost everyday
I agree to participate	Female	28	White	Friends	No	SP	Public	Yea	General/Basic Surgery	2nd year	My role has been changed to meet a specific pandemic demand	Yea	5 hours or less	Yea	moderately	Extremely	Not even a little	A little bit	Not even a little	Not even a little	Not even a little	Not even a little	Extremely	moderately	Not even a little	moderately	Not even a little	Not even a little	Not even a little	A little bit	Much	moderately	I'm not careful	Less than a week	no day	Less than a week	no day	Less than a week	no day	Less than a week	no day	no day	no difficulty	Several days	Several days	Several days	Several days	Not once	More than half the days
I agree to participate	Female	30	White	Spouse (partner, boyfriend or fiancé)	No	SP	Private	Yea	Psychiatry	3rd year	I follow my normal residence, without any changes	Yea	5 hours or less	No	Much	moderately	A little bit	Not even a little	Not even a little	A little bit	Not even a little	Not even a little	moderately	Much	Not even a little	Much	Not even a little	moderately	Not even a little	Not even a little	A little bit	moderately	Psychotherapy, Mind-body activity, Conversation with friends and family	no day	no day	Less than a week	Less than a week	Less than a week	no day	Less than a week	Less than a week	no day	little difficulty	More than half the days	Several days	Several days	Several days	Not once	Several days
I agree to participate	Female	26	White	Alone	No	SP	Public	Yea	otolaryngology	1st year	My role has been changed to meet a specific pandemic demand	Yea	5 hours or less	No	Much	moderately	A little bit	Not even a little	Not even a little	Not even a little	moderately	Not even a little	moderately	moderately	Not even a little	moderately	Much	moderately	Not even a little	moderately	Much	Extremely	Conversation with friends and family	Less than a week	Less than a week	Less than a week	Less than a week	Less than a week	no day	a week or more	no day	no day	little difficulty	Several days	Several days	Several days	Several days	Not once	Several days
I agree to participate	Female	25	White	Family (parents and/or sibling)	No	RJ	Public	Yea	Pediatrics	1st year	My role has been changed to meet a specific pandemic demand	Yea	- 4 hours	Yea	Extremely	Extremely	moderately	Extremely	Not even a little	A little bit	A little bit	Not even a little	Much	moderately	Not even a little	moderately	Not even a little	moderately	Not even a little	moderately	moderately	Much	Mind-body activity, Physical activity, Support with housemates, preceptors and/or staff, Conversation with friends and family	a week or more	a week or more	no day	a week or more	Less than a week	Less than a week	no day	Less than a week	no day	little difficulty	Almost everyday	More than half the days	Almost everyday	Almost everyday	Not once	More than half the days
I agree to participate	Female	27	White	Alone	No	SP	Public	Yea	Neurology	3rd year	I was removed from my position due to an operational/administrative decision of my service	Yea	- 4 hours	No	A little bit	moderately	Not even a little	Not even a little	Not even a little	Not even a little	moderately	Not even a little	A little bit	A little bit	Not even a little	A little bit	moderately	moderately	Not even a little	moderately	A little bit	Much	Psychotherapy, Conversation with friends and family	no day	Less than a week	Less than a week	a week or more	Less than a week	a week or more	a week or more	no day	no day	little difficulty	Several days	Several days	Several days	Several days	Not once	Several days
I agree to participate	Female	28	White	Family (parents and/or sibling)	No	EC	Public	Yea	Pediatrics	2nd year	My role has been changed to meet a specific pandemic demand	Yea	+ 4 hours	Yea	moderately	Extremely	Not even a little	Extremely	Not even a little	A little bit	Not even a little	Not even a little	moderately	A little bit	Not even a little	Not even a little	Not even a little	Not even a little	Not even a little	moderately	Not even a little	Much	Support with fellow residents, preceptors and/or staff, Conversation with friends and family	Almost everyday	Almost everyday	a week or more	Almost everyday	Almost everyday	Less than a week	Almost everyday	Almost everyday	no day	Much difficulty	Several days	More than half the days	More than half the days	More than half the days	More than half the days	Almost everyday
I agree to participate	Male	28	White	Alone	No	MG	Public	Yea	Medical clinic	2nd year	I follow my normal residence, without any changes	No		Yea	Much	Much	Not even a little	Much	Not even a little	Not even a little	A little bit	Not even a little	Much	Not even a little	Not even a little	moderately	A little bit	moderately	Not even a little	A little bit	Much	Much	Support with fellow residents, preceptors and/or staff, Conversation with friends and family	no day	Less than a week	Less than a week	a week or more	no day	Less than a week	no day	Less than a week	no day	no difficulty	Several days	Several days	Several days	Several days	Not once	Several days
I agree to participate	Female	30	White	Alone	No	EC	Public	Yea	Surgical Specialties	1st year	I follow my normal residence, without any changes	Yea	5 hours or less	No	Extremely	A little bit	Not even a little	Not even a little	Not even a little	Not even a little	Much	Not even a little	Not even a little	Not even a little	Not even a little	Extremely	A little bit	moderately	Not even a little	Not even a little	Not even a little	Much	Psychotherapy	no day	no day	a week or more	a week or more	a week or more	no day	no day	Less than a week	no day	no difficulty	Not once	Not once	Not once	Not once	Not once	Several days
I agree to participate	Female	25	White	Family (parents and/or sibling)	No	EC	Public	Yea	Neurology	1st year	I was removed from my position due to an operational/administrative decision of my service	Yea	5 hours or less	No	Extremely	Much	moderately	Much	Not even a little	Not even a little	moderately	Not even a little	A little bit	Much	Not even a little	moderately	A little bit	A little bit	A little bit	Much	Much	Much	I'm not careful	a week or more	Almost everyday	Almost everyday	Almost everyday	Almost everyday	Almost everyday	Almost everyday	a week or more	no day	Much difficulty	Almost everyday	Almost everyday	Almost everyday	Almost everyday	More than half the days	Almost everyday
I agree to participate	Male	25	White	Friends	No	SP	Public	Yea	Ophthalmology	1st year	I was removed from my position due to an operational/administrative decision of my service	Yea	5 hours or less	Yea	Extremely	Much	Not even a little	A little bit	moderately	Much	moderately	Not even a little	moderately	moderately	Not even a little	Much	moderately	moderately	Not even a little	moderately	Much	Extremely	Physical activity, Support with housemates, preceptors and/or staff, Conversation with friends and family	a week or more	a week or more	Less than a week	Less than a week	a week or more	a week or more	Almost everyday	a week or more	no day	Much difficulty	More than half the days	Several days	More than half the days	Several days	Several days	Several days
I agree to participate	Male	29	White	Spouse (partner, boyfriend or fiancé)	No	SP	Public	Yea	otolaryngology	3rd year	I was removed from my position due to an operational/administrative decision of my service	Yea	5 hours or less	Yea	Extremely	Not even a little	Not even a little	Not even a little	A little bit	Not even a little	moderately	Not even a little	A little bit	Extremely	Not even a little	Extremely	Much	Much	Not even a little	Extremely	Much	Extremely	Mind-body activity, Physical activity, Talking with friends and family	no day	no day	Less than a week	no day	Less than a week	no day	Less than a week	Less than a week	no day	no difficulty	Several days	Not once	Several days	Several days	Not once	Not once
I agree to participate	Female	28	White	Alone	No	SP	Private	Yea	otolaryngology	1st year	I was removed from my position due to an operational/administrative decision of my service	Yea	- 4 hours	No	moderately	moderately	Not even a little	Not even a little	Not even a little	Not even a little	A little bit	Not even a little	moderately	moderately	Not even a little	Much	moderately	Much	Not even a little	moderately	A little bit	Not even a little	Support with fellow residents, preceptors and/or staff, Conversation with friends and family	no day	Less than a week	Less than a week	no day	Less than a week	Less than a week	Less than a week	Less than a week	no day	no difficulty	Several days	Several days	Several days	Several days	Not once	Not once
I agree to participate	Female	27	White	Family (parents and/or sibling)	No	BA	Public	Yea	Ophthalmology	2nd year	I was removed from my position due to an operational/administrative decision of my service	Yea	5 hours or less	No	moderately	Extremely	Not even a little	Not even a little	Not even a little	Not even a little	Not even a little	Not even a little	moderately	Not even a little	Not even a little	Not even a little	Not even a little	moderately	Not even a little	A little bit	moderately	Extremely	I'm not careful	no day	no day	a week or more	Less than a week	a week or more	no day	Almost everyday	Less than a week	no day	little difficulty	More than half the days	Not once	More than half the days	More than half the days	Not once	Several days
I agree to participate	Female	23	White	Alone	No	MG	Public	Yea	Gynecology and Obstetrics	1st year	I follow my normal residence, without any changes	No	5 hours or more	No	moderately	Much	A little bit	A little bit	Not even a little	Not even a little	A little bit	Not even a little	Not even a little	Not even a little	Not even a little	A little bit	moderately	moderately	Not even a little	moderately	A little bit	Much	Physical activity, Talking with friends and family	no day	Less than a week	a week or more	a week or more	no day	Less than a week	Less than a week	no day	no day	no difficulty	Several days	Several days	Several days	Several days	Not once	Not once
I agree to participate	Female	31	White	Spouse (partner, boyfriend or fiancé)	No	SP	Public	Yea	Gynecology and Obstetrics	1st year	My role has been changed to meet a specific pandemic demand	Yea	5 hours or less	No	Much	Much	Not even a little	moderately	Not even a little	moderately	Not even a little	Not even a little	A little bit	Not even a little	Not even a little	moderately	A little bit	A little bit	Not even a little	Not even a little	A little bit	A little bit	Support with fellow residents, preceptors and/or staff, Conversation with friends and family	no day	Less than a week	no day	a week or more	no day	no day	Less than a week	no day	no day	no difficulty	Several days	Several days	Several days	Several days	Not once	Several days
I agree to participate	Female	26	White	Alone	No	SP	Public	Yea	General/Basic Surgery	2nd year	My role has been changed to meet a specific pandemic demand	No		Yea	A little bit	Extremely	Not even a little	A little bit	moderately	Not even a little	Not even a little	Not even a little	moderately	Not even a little	moderately	A little bit	Not even a little	Much	Not even a little	Not even a little	A little bit	moderately	Physical activity, Talking with friends and family	no day	Less than a week	a week or more	a week or more	a week or more	no day	Less than a week	no day	no day	little difficulty	Several days	Not once	More than half the days	Almost everyday	Several days	Several days
I agree to participate	Female	28	White	Family (parents and/or sibling)	No	EC	Public	Yea	anesthesiology	3rd year	My role has been changed to meet a specific pandemic demand	Yea	5 hours or less	Yea	Much	Extremely	Much	Extremely	A little bit	Extremely	Not even a little	Not even a little	Extremely	A little bit	Not even a little	A little bit	moderately	moderately	Not even a little	A little bit	Much	A little bit	Physical activity	a week or more	Almost everyday	Almost everyday	Almost everyday	Almost everyday	Almost everyday	Almost everyday	Almost everyday	no day	extreme difficulty	Almost everyday	Almost everyday	Almost everyday	Almost everyday	Almost everyday	More than half the days
I agree to participate	Male	29	White	Family (parents and/or sibling)	No	SP	Public	Yea	Surgical Specialties	3rd year	I follow my normal residence, without any changes	Yea	- 2 hours	No	A little bit	moderately	Not even a little	moderately	Not even a little	Not even a little	Not even a little	Not even a little	Extremely	Not even a little	Not even a little	Not even a little	Not even a little	Not even a little	A little bit	Not even a little	Extremely	Not even a little	I'm not careful	Less than a week	a week or more	Less than a week	Almost everyday	Almost everyday	Almost everyday	Almost everyday	Almost everyday	no day	Much difficulty	Almost everyday	Almost everyday	Almost everyday	Almost everyday	Almost everyday	Almost everyday
I agree to participate	Female	34	White	Alone	No	MG	Public	Yea	Dermatology	3rd year	I was removed from my role due to an operational/administrative decision of my service, My role was changed to meet a specific demand of the pandemic	Yea	5 hours or more	Yea	A little bit	Extremely	Much	moderately	Not even a little	Not even a little	Not even a little	Not even a little	A little bit	Not even a little	Not even a little	Much	A little bit	A little bit	Not even a little	Not even a little	Extremely	A little bit	Support with fellow residents, preceptors and/or staff, Conversation with friends and family	a week or more	Less than a week	Less than a week	Less than a week	no day	Less than a week	a week or more	no day	no day	Much difficulty	Several days	Several days	Several days	Several days	Not once	Not once
I agree to participate	Female	30	White	Alone	No	RJ	Public	Yea	Gynecology and Obstetrics	1st year	My role has been changed to meet a specific pandemic demand	Yea	5 hours or less	Yea	Much	Much	moderately	Not even a little	A little bit	Extremely	moderately	Not even a little	moderately	Much	Not even a little	Extremely	Not even a little	moderately	Not even a little	Much	moderately	Much	Conversation with friends and family	Less than a week	Less than a week	Almost everyday	Almost everyday	no day	no day	Less than a week	no day	no day	little difficulty	Almost everyday	Almost everyday	Almost everyday	Almost everyday	Not once	Not once
I agree to participate	Male	28	White	Spouse (partner, boyfriend or fiancé)	No	MG	Public	Yea	Medical clinic	2nd year	I follow my normal residence, without any changes	Yea	5 hours or less	Yea	moderately	moderately	Not even a little	moderately	Not even a little	Much	A little bit	Not even a little	moderately	moderately	Not even a little	Much	A little bit	A little bit	Not even a little	A little bit	moderately	Much	Physical activity, Talking with friends and family	Less than a week	Less than a week	Less than a week	a week or more	Less than a week	Less than a week	Less than a week	a week or more	no day	little difficulty	Several days	Several days	Several days	Several days	Several days	Several days
I agree to participate	Female	29	White	Family (parents and/or sibling)	No	SP	Public	Yea	Pediatrics	3rd year	I follow my normal residence, without any changes	Yea	+ 3 hours	No	moderately	Extremely	Not even a little	Much	Not even a little	Not even a little	moderately	Not even a little	moderately	A little bit	Extremely	moderately	moderately	moderately	Not even a little	Not even a little	Not even a little	Much	Psychotherapy, Conversation with friends and family	a week or more	Less than a week	Less than a week	a week or more	Less than a week	Less than a week	Almost everyday	a week or more	no day	little difficulty	Several days	Several days	Several days	Several days	Several days	Several days
I agree to participate	Male	28	black	Spouse (partner, boyfriend or fiancé)	No	SP	Public	Yea	Surgical Specialties	3rd year	My role has been changed to meet a specific pandemic demand	Yea	5 hours or more	Yea	Extremely	Extremely	moderately	moderately	Not even a little	Extremely	Not even a little	Not even a little	moderately	Not even a little	Not even a little	Not even a little	Not even a little	Not even a little	Not even a little	Not even a little	moderately	Not even a little	I'm not careful	Less than a week	Less than a week	no day	Almost everyday	Less than a week	Almost everyday	Almost everyday	Almost everyday	Almost everyday	Much difficulty	Almost everyday	Almost everyday	Almost everyday	Almost everyday	Almost everyday	Almost everyday
I agree to participate	Female	32	White	Alone	No	EC	Public	Yea	Family and Community Medicine	2nd year	I follow my normal residence, without any changes	No		Yea	moderately	moderately	A little bit	Not even a little	Not even a little	A little bit	Much	Not even a little	Much	Much	Not even a little	Extremely	Much	Much	Not even a little	Much	A little bit	Extremely	Mind-body activity, Support with housemates, preceptors and/or staff, Conversation with friends and family	no day	Less than a week	a week or more	Less than a week	a week or more	no day	Less than a week	Less than a week	no day	little difficulty	More than half the days	More than half the days	Almost everyday	Several days	Several days	Not once
I agree to participate	Female	26	White	Alone	No	SP	Public	No	Family and Community Medicine	1st year	I follow my normal residence, without any changes, My role has been changed to meet a specific demand of the pandemic	No		Yea	Extremely	Extremely	A little bit	moderately	Not even a little	moderately	Not even a little	Not even a little	moderately	Not even a little	Not even a little	Extremely	A little bit	moderately	Not even a little	A little bit	Not even a little	Much	Psychotherapy, Support with fellow residents, preceptors and/or staff, Conversation with friends and family	Less than a week	no day	a week or more	a week or more	Less than a week	no day	Less than a week	Less than a week	no day	little difficulty	Several days	Not once	More than half the days	More than half the days	Several days	Several days
I agree to participate	Female	25	White	Alone	No	SP	Public	Yea	Medical clinic	2nd year	I follow my normal residence, without any changes	No		Yea	moderately	Much	Not even a little	moderately	moderately	moderately	A little bit	Not even a little	Extremely	Not even a little	Not even a little	moderately	Not even a little	A little bit	Not even a little	moderately	A little bit	Much	Psychotherapy, Support with fellow residents, preceptors and/or staff	Almost everyday	no day	a week or more	Almost everyday	Almost everyday	Less than a week	no day	no day	no day	little difficulty	Several days	Not once	Not once	Not once	Not once	Several days
I agree to participate	Female	28	brown	Spouse (partner, boyfriend or fiancé)	No	EC	Public	Yea	General/Basic Surgery	4th year	I follow my normal residence, without any changes	Yea	5 hours or less	No	Extremely	Extremely	moderately	A little bit	A little bit	moderately	Not even a little	Not even a little	Much	A little bit	Not even a little	A little bit	moderately	A little bit	Not even a little	moderately	moderately	moderately	Talk to friends and family, I'm not careful	Almost everyday	a week or more	Almost everyday	Almost everyday	a week or more	Less than a week	Less than a week	Less than a week	no day	Much difficulty	More than half the days	Almost everyday	Almost everyday	More than half the days	Several days	More than half the days
I agree to participate	Female	26	White	Alone	No	SP	Public	No	anesthesiology	3rd year	My role has been changed to meet a specific pandemic demand	No		Yea	Extremely	Extremely	Much	A little bit	Not even a little	moderately	Not even a little	Not even a little	Extremely	Not even a little	Not even a little	Not even a little	Not even a little	Not even a little	Not even a little	Not even a little	Extremely	A little bit	Psychotherapy	Almost everyday	Almost everyday	Almost everyday	Almost everyday	Almost everyday	Almost everyday	Almost everyday	Less than a week	Less than a week	Much difficulty	Almost everyday	Almost everyday	Almost everyday	Almost everyday	Several days	Almost everyday
I agree to participate	Female	27	brown	Spouse (partner, boyfriend or fiancé)	No	EC	Public	Yea	Surgical Specialties	3rd year	I was removed from my position due to an operational/administrative decision of my service	Yea	- 4 hours	No	Much	Much	A little bit	Much	Not even a little	A little bit	Not even a little	Not even a little	moderately	Not even a little	Not even a little	Not even a little	Not even a little	Not even a little	Not even a little	A little bit	A little bit	Not even a little	Talk to friends and family, I'm not careful	a week or more	a week or more	a week or more	a week or more	a week or more	a week or more	Almost everyday	Almost everyday	no day	Much difficulty	Almost everyday	Almost everyday	Almost everyday	Almost everyday	Almost everyday	More than half the days
I agree to participate	Female	27	White	other relatives	No	MG	Public	Yea	Pediatrics	1st year	My role has been changed to meet a specific pandemic demand	No		Yea	Much	Extremely	moderately	moderately	Not even a little	Not even a little	A little bit	Not even a little	Extremely	A little bit	Not even a little	A little bit	Not even a little	Not even a little	Not even a little	moderately	Extremely	moderately	I'm not careful	Less than a week	Less than a week	a week or more	a week or more	a week or more	Less than a week	a week or more	no day	no day	little difficulty	Several days	Several days	Several days	Several days	Not once	Not once
I agree to participate	Female	31	brown	Spouse (partner, boyfriend or fiancé)	No	SP	Public	No	anesthesiology	3rd year	My role has been changed to meet a specific pandemic demand	Yea	5 hours or more	Yea	moderately	Extremely	moderately	Much	Much	Not even a little	Not even a little	Much	Extremely	A little bit	Much	A little bit	A little bit	A little bit	Extremely	A little bit	Much	A little bit	Conversation with friends and family	Almost everyday	a week or more	Less than a week	Almost everyday	Almost everyday	Less than a week	a week or more	a week or more	Less than a week	Much difficulty	Almost everyday	More than half the days	Almost everyday	More than half the days	More than half the days	Almost everyday
I agree to participate	Female	24	brown	Alone	No	SP	Public	No	Medical clinic	1st year	My role has been changed to meet a specific pandemic demand	Yea	- 4 hours	No	A little bit	Much	moderately	moderately	Not even a little	Much	Not even a little	Not even a little	Much	Not even a little	Not even a little	moderately	Not even a little	Not even a little	Not even a little	A little bit	moderately	Not even a little	Psychotherapy, Conversation with friends and family	Almost everyday	Almost everyday	Less than a week	a week or more	a week or more	Almost everyday	Almost everyday	a week or more	Less than a week	little difficulty	More than half the days	Several days	Almost everyday	Almost everyday	Several days	Almost everyday
I agree to participate	Female	26	White	Alone	No	SP	Public	No	Pediatrics	2nd year	I was removed from my position due to an operational/administrative decision of my service	No		Yea	moderately	Extremely	Not even a little	A little bit	Much	A little bit	Not even a little	Not even a little	A little bit	Not even a little	Not even a little	A little bit	A little bit	A little bit	Not even a little	A little bit	moderately	moderately	I'm not careful	Less than a week	a week or more	a week or more	Almost everyday	Almost everyday	Less than a week	a week or more	a week or more	no day	Much difficulty	Almost everyday	More than half the days	More than half the days	More than half the days	Several days	Almost everyday
I agree to participate	Female	25	brown	Family (parents and/or sibling)	No	ES	Public	Yea	Pediatrics	1st year	I was removed from my role due to an operational/administrative decision of my service, My role was changed to meet a specific demand of the pandemic	Yea	5 hours or less	No	A little bit	Extremely	Much	Extremely	Not even a little	A little bit	moderately	Not even a little	Not even a little	Extremely	Not even a little	Extremely	Not even a little	A little bit	Not even a little	moderately	moderately	Extremely	Support with housemates, preceptors and/or staff, Conversation with friends and family, I don't care	Less than a week	a week or more	Almost everyday	a week or more	Less than a week	a week or more	Less than a week	Less than a week	no day	little difficulty	Almost everyday	Almost everyday	Almost everyday	Almost everyday	Several days	Almost everyday
I agree to participate	Female	27	White	Spouse (partner, boyfriend or fiancé)	No	SP	Public	Yea	Gynecology and Obstetrics	2nd year	I follow my normal residence, without any changes	Yea	- 4 hours	No	Much	Extremely	Not even a little	moderately	Not even a little	moderately	A little bit	A little bit	A little bit	A little bit	A little bit	Much	moderately	A little bit	Not even a little	A little bit	A little bit	A little bit	Support with fellow residents, preceptors and/or staff, Conversation with friends and family	Almost everyday	a week or more	a week or more	a week or more	a week or more	Less than a week	a week or more	no day	no day	Much difficulty	Several days	Several days	Several days	Several days	Not once	Several days
I agree to participate	Female	28	White	Spouse (partner, boyfriend or fiancé)	No	EC	Public	Yea	Surgical Specialties	3rd year	My role has been changed to meet a specific pandemic demand	Yea	5 hours or less	No	Extremely	Much	Not even a little	A little bit	Not even a little	Not even a little	A little bit	Not even a little	Not even a little	Not even a little	Not even a little	Not even a little	moderately	moderately	Not even a little	moderately	Much	Much	Psychotherapy	a week or more	Less than a week	Less than a week	a week or more	a week or more	no day	no day	no day	no day	little difficulty	Not once	More than half the days	More than half the days	Several days	Not once	Almost everyday
I agree to participate	Male	33	brown	Spouse (partner, boyfriend or fiancé)	Yea	EC	Public	Yea	General/Basic Surgery	3rd year	I follow my normal residence, without any changes	No	5 hours or less	No	moderately	Much	Not even a little	Not even a little	Not even a little	moderately	Not even a little	Not even a little	A little bit	moderately	Not even a little	Not even a little	Much	moderately	Not even a little	moderately	moderately	moderately	Conversation with friends and family	a week or more	Less than a week	no day	Almost everyday	Almost everyday	no day	a week or more	Almost everyday	no day	little difficulty	Several days	Not once	Several days	Several days	Several days	Several days
I agree to participate	Female	26	White	Alone	No	DF	Public	Yea	Pathology	1st year	I was removed from my role because I was in a risk group	Yea	5 hours or less	No	Extremely	Extremely	Not even a little	Not even a little	Not even a little	Extremely	moderately	Not even a little	A little bit	Not even a little	Not even a little	Extremely	Much	Not even a little	Not even a little	moderately	Not even a little	A little bit	Support with fellow residents, preceptors and/or staff, Conversation with friends and family	Less than a week	Less than a week	Less than a week	Less than a week	Less than a week	Less than a week	Less than a week	no day	no day	Much difficulty	More than half the days	Not once	Several days	Several days	Not once	Several days
I agree to participate	Female	30	brown	Family (parents and/or sibling)	No	MG	Public	No	Pediatrics	2nd year	I follow my normal residence, without any changes	No		Yea	Much	Extremely	Not even a little	moderately	Not even a little	moderately	Not even a little	Not even a little	Extremely	A little bit	Not even a little	A little bit	Not even a little	Not even a little	Not even a little	A little bit	Extremely	A little bit	I'm not careful	Almost everyday	a week or more	Almost everyday	Almost everyday	a week or more	Almost everyday	a week or more	a week or more	no day	Much difficulty	Several days	Several days	Several days	Several days	Several days	Several days
I agree to participate	Female	26	White	Family (parents and/or sibling)	No	MG	Private	Yea	Medical clinic	1st year	I follow my normal residence, without any changes	No		Yea	A little bit	Extremely	Not even a little	A little bit	Not even a little	Extremely	Not even a little	Not even a little	Extremely	Not even a little	Not even a little	Not even a little	Much	A little bit	A little bit	Extremely	moderately	moderately	Physical activity, Support with housemates, preceptors and/or staff	a week or more	a week or more	Almost everyday	Almost everyday	no day	Almost everyday	Almost everyday	Almost everyday	no day	Much difficulty	More than half the days	Not once	More than half the days	Almost everyday	Almost everyday	Several days
I agree to participate	Female	23	White	Family (parents and/or sibling)	No	MG	Public	Yea	Clinical Specialties	2nd year	My role has been changed to meet a specific pandemic demand	Yea	5 hours or more	Yea	Extremely	Much	A little bit	moderately	Not even a little	Not even a little	Not even a little	Not even a little	Extremely	A little bit	Not even a little	Not even a little	Not even a little	moderately	Not even a little	moderately	Much	Much	Conversation with friends and family	Almost everyday	Almost everyday	Almost everyday	Almost everyday	Almost everyday	Almost everyday	a week or more	a week or more	Less than a week	Much difficulty	More than half the days	More than half the days	Almost everyday	Almost everyday	More than half the days	More than half the days
I agree to participate	Female	24	White	Alone	No	MG	Public	Yea	Gynecology and Obstetrics	1st year	I follow my normal residence, without any changes	Yea	- 2 hours	Yea	Extremely	Extremely	A little bit	Extremely	Not even a little	A little bit	Not even a little	Not even a little	Much	A little bit	Not even a little	moderately	A little bit	moderately	Not even a little	Much	Extremely	moderately	Support with fellow residents, preceptors and/or staff, Conversation with friends and family	Almost everyday	a week or more	Almost everyday	a week or more	a week or more	a week or more	a week or more	no day	no day	Much difficulty	Almost everyday	Almost everyday	More than half the days	More than half the days	Not once	Almost everyday
I agree to participate	Male	28	White	Alone	No	SP	Public	Yea	Medical clinic	1st year	I follow my normal residence, without any changes	Yea	5 hours or less	Yea	moderately	Much	Not even a little	Not even a little	Not even a little	Not even a little	A little bit	Not even a little	moderately	Not even a little	Not even a little	moderately	moderately	moderately	Not even a little	moderately	A little bit	Not even a little	Support with fellow residents, preceptors and/or staff, Conversation with friends and family	no day	no day	Less than a week	Less than a week	no day	no day	Less than a week	no day	no day	no difficulty	Several days	Several days	Several days	Not once	Not once	Not once
I agree to participate	Male	30	White	Family (parents and/or sibling)	No	SP	Public	No	Psychiatry	2nd year	I follow my normal residence, without any changes	Yea	+ 4 hours	No	moderately	Much	Not even a little	Not even a little	Not even a little	A little bit	moderately	Not even a little	Not even a little	A little bit	Not even a little	moderately	Not even a little	A little bit	Not even a little	moderately	Much	moderately	Support with fellow residents, preceptors and/or staff, Conversation with friends and family	no day	no day	no day	Less than a week	no day	a week or more	a week or more	no day	no day	no difficulty	Not once	Not once	Not once	Several days	Not once	Several days
I agree to participate	Male	26	White	Alone	No	MG	Public	Yea	General/Basic Surgery	2nd year	I follow my normal residence, without any changes	Yea	5 hours or less	Yea	A little bit	Not even a little	Not even a little	Not even a little	A little bit	Not even a little	A little bit	Not even a little	moderately	moderately	Not even a little	Much	A little bit	A little bit	Not even a little	A little bit	moderately	Much	Conversation with friends and family	no day	Less than a week	a week or more	Less than a week	no day	no day	Less than a week	Less than a week	no day	no difficulty	Not once	Not once	Several days	More than half the days	More than half the days	Several days
I agree to participate	Male	28	White	Spouse (partner, boyfriend or fiancé)	No	PR	Public	Yea	Surgical Specialties	3rd year	I follow my normal residence, without any changes	No		No	Not even a little	Much	Not even a little	Not even a little	Not even a little	moderately	Not even a little	Not even a little	moderately	moderately	Not even a little	Not even a little	Much	moderately	Not even a little	moderately	Not even a little	A little bit	I'm not careful	Less than a week	no day	no day	Less than a week	Almost everyday	no day	no day	Less than a week	no day	no difficulty	Almost everyday	Several days	Several days	Almost everyday	More than half the days	Several days
I agree to participate	Female	28	White	Family (parents and/or sibling)	No	SP	Public	Yea	Clinical Specialties	3rd year	I follow my normal residence, without any change, I am a suspected/probable case of covid-19	No		Yea	Much	Extremely	Extremely	moderately	Not even a little	A little bit	Not even a little	Not even a little	Extremely	moderately	Not even a little	Not even a little	Extremely	Extremely	Not even a little	moderately	Extremely	moderately	I'm not careful	Less than a week	Almost everyday	Almost everyday	Almost everyday	Almost everyday	Less than a week	Almost everyday	Almost everyday	a week or more	Much difficulty	Almost everyday	Almost everyday	Almost everyday	Almost everyday	Almost everyday	Not once
I agree to participate	Female	28	White	other relatives	No	MG	Public	Yea	General/Basic Surgery	2nd year	My role has been changed to meet a specific pandemic demand	Yea	5 hours or less	No	Much	Extremely	Extremely	A little bit	Not even a little	Much	Not even a little	Not even a little	Much	Not even a little	Not even a little	Much	A little bit	A little bit	Extremely	A little bit	Extremely	moderately	I'm not careful	Almost everyday	Almost everyday	Almost everyday	Almost everyday	Almost everyday	Almost everyday	Almost everyday	Almost everyday	no day	extreme difficulty	Almost everyday	Several days	Almost everyday	Almost everyday	Not once	Almost everyday
I agree to participate	Female	27	White	Alone	No	SP	Public	Yea	Clinical Specialties	3rd year	I follow my normal residence, without any changes	Yea	- 2 hours	Yea	Much	Extremely	Extremely	Extremely	Not even a little	Not even a little	Not even a little	Not even a little	Extremely	A little bit	Not even a little	Much	Much	Not even a little	moderately	Much	Much	Much	Support with fellow residents, preceptors and/or staff, Conversation with friends and family	Almost everyday	Almost everyday	Almost everyday	Almost everyday	Almost everyday	Almost everyday	Almost everyday	Almost everyday	Less than a week	Much difficulty	Almost everyday	More than half the days	More than half the days	More than half the days	More than half the days	Several days
I agree to participate	Female	29	White	Spouse (partner, boyfriend or fiancé)	No	MG	Public	Yea	Family and Community Medicine	2nd year	My role has been changed to meet a specific pandemic demand	Yea	5 hours or more	Yea	Much	Much	Much	Much	moderately	Not even a little	Not even a little	Not even a little	A little bit	A little bit	Not even a little	Much	Not even a little	moderately	Not even a little	moderately	Much	Much	Support with fellow residents, preceptors and/or staff, Conversation with friends and family	a week or more	Almost everyday	Almost everyday	Almost everyday	Almost everyday	Almost everyday	Almost everyday	Almost everyday	a week or more	extreme difficulty	Almost everyday	Almost everyday	Almost everyday	Almost everyday	Almost everyday	Almost everyday
I agree to participate	Female	24	brown	Alone	No	ES	Public	Yea	Dermatology	2nd year	My role has been changed to meet a specific pandemic demand	Yea	5 hours or more	No	moderately	Extremely	A little bit	Not even a little	Not even a little	A little bit	Not even a little	Not even a little	Not even a little	Not even a little	Not even a little	A little bit	A little bit	A little bit	Not even a little	A little bit	moderately	Not even a little	I'm not careful	Less than a week	Less than a week	a week or more	a week or more	a week or more	no day	Almost everyday	a week or more	no day	Much difficulty	Almost everyday	Almost everyday	Almost everyday	Almost everyday	More than half the days	Almost everyday
I agree to participate	Male	28	White	other relatives	No	MG	Public	Yea	anesthesiology	2nd year	I follow my normal residence, without any changes	Yea	5 hours or less	Yea	Much	A little bit	Not even a little	Not even a little	Not even a little	Not even a little	A little bit	Not even a little	Much	A little bit	Not even a little	Much	moderately	moderately	Not even a little	Not even a little	A little bit	moderately	I'm not careful	Less than a week	Less than a week	no day	no day	no day	no day	Less than a week	no day	no day	no difficulty	Several days	Several days	Not once	Several days	Not once	Not once
I agree to participate	Female	27	White	Family (parents and/or sibling)	No	MG	Public	Yea	Medical clinic	1st year	I follow my normal residence, without any changes	No		Yea	moderately	Much	Not even a little	moderately	Not even a little	A little bit	Not even a little	Not even a little	moderately	Not even a little	Not even a little	moderately	Not even a little	A little bit	Not even a little	moderately	Extremely	Not even a little	I'm not careful	a week or more	Less than a week	Less than a week	Almost everyday	Less than a week	Almost everyday	Less than a week	Less than a week	no day	Much difficulty	Not once	Not once	Several days	Not once	Not once	Several days
I agree to participate	Female	25	brown	Alone	No	SP	Private	No	Ophthalmology	1st year	I was removed from my role due to an operational/administrative decision of my service, My role was changed to meet a specific demand of the pandemic	Yea	5 hours or less	Yea	A little bit	Extremely	Much	Much	Extremely	Much	Not even a little	Not even a little	Not even a little	Not even a little	Not even a little	Not even a little	Not even a little	Not even a little	Not even a little	A little bit	Extremely	Not even a little	I'm not careful	Almost everyday	Almost everyday	Almost everyday	Almost everyday	Almost everyday	Almost everyday	Almost everyday	Almost everyday	a week or more	Much difficulty	Almost everyday	More than half the days	More than half the days	Almost everyday	More than half the days	Almost everyday
I agree to participate	Female	25	White	Alone	No	MG	Public	Yea	otolaryngology	2nd year	I was removed from my position due to an operational/administrative decision of my service	Yea	5 hours or less	No	Extremely	Extremely	Much	moderately	Not even a little	Extremely	Not even a little	Not even a little	Much	Not even a little	Not even a little	moderately	Not even a little	Not even a little	Not even a little	Not even a little	Much	Not even a little	I'm not careful	Almost everyday	Almost everyday	Almost everyday	Almost everyday	Almost everyday	a week or more	Almost everyday	Almost everyday	no day	Much difficulty	Almost everyday	Almost everyday	Almost everyday	Almost everyday	Almost everyday	Almost everyday
I agree to participate	Female	23	White	Family (parents and/or sibling)	No	SP	Public	Yea	Medical clinic	1st year	My role has been changed to meet a specific pandemic demand	Yea	5 hours or more	Yea	Not even a little	A little bit	A little bit	moderately	Not even a little	Not even a little	Not even a little	Not even a little	moderately	A little bit	Not even a little	Not even a little	Not even a little	Not even a little	Not even a little	A little bit	A little bit	Not even a little	I'm not careful	Almost everyday	Almost everyday	Almost everyday	Almost everyday	Almost everyday	Almost everyday	Almost everyday	Almost everyday	Less than a week	Much difficulty	Almost everyday	Almost everyday	Almost everyday	Almost everyday	Almost everyday	Almost everyday
I agree to participate	Female	30	brown	Alone	No	AL	Public	Yea	Medical clinic	4th year	My role has been changed to meet a specific pandemic demand	Yea	5 hours or less	Yea	A little bit	A little bit	Much	A little bit	Not even a little	moderately	Not even a little	Not even a little	A little bit	Not even a little	Not even a little	moderately	moderately	A little bit	Not even a little	A little bit	A little bit	moderately	Support with fellow residents, preceptors and/or staff, Conversation with friends and family	no day	Less than a week	a week or more	a week or more	Almost everyday	no day	Less than a week	Less than a week	no day	little difficulty	Almost everyday	Almost everyday	Almost everyday	More than half the days	Several days	Several days
I agree to participate	Male	25	White	Alone	No	MG	Public	Yea	General/Basic Surgery	2nd year	I follow my normal residence, without any changes	No	5 hours or more	Yea	Much	Extremely	A little bit	A little bit	Much	Much	Not even a little	Much	Extremely	Not even a little	Extremely	Not even a little	Not even a little	Not even a little	Not even a little	Not even a little	Not even a little	moderately	Conversation with friends and family	no day	Less than a week	Less than a week	no day	Almost everyday	Less than a week	a week or more	Almost everyday	no day	little difficulty	Several days	Not once	More than half the days	Almost everyday	More than half the days	Almost everyday
I agree to participate	Female	30	White	Spouse (partner, boyfriend or fiancé)	No	SP	Public	Yea	Medical clinic	1st year	My role has been changed to meet a specific pandemic demand	No		Yea	Much	Extremely	moderately	moderately	Not even a little	Extremely	Not even a little	Not even a little	Extremely	A little bit	Not even a little	Much	A little bit	Not even a little	Not even a little	moderately	Much	Much	Support with fellow residents, preceptors and/or staff, Conversation with friends and family	a week or more	Almost everyday	Almost everyday	Almost everyday	a week or more	Almost everyday	Almost everyday	Less than a week	no day	extreme difficulty	Almost everyday	Almost everyday	Almost everyday	Almost everyday	Not once	More than half the days
I agree to participate	Female	27	White	Spouse (partner, boyfriend or fiancé)	No	SP	Public	Yea	Clinical Specialties	4th year	I follow my normal residence, without any changes	Yea	- 2 hours	Yea	Extremely	Extremely	Much	Extremely	A little bit	Not even a little	Not even a little	Not even a little	moderately	moderately	Not even a little	A little bit	Not even a little	Much	Not even a little	A little bit	Extremely	Extremely	Conversation with friends and family	a week or more	a week or more	Almost everyday	a week or more	Almost everyday	Less than a week	Almost everyday	Less than a week	no day	extreme difficulty	Almost everyday	More than half the days	Almost everyday	Almost everyday	Not once	Several days
I agree to participate	Female	26	White	Friends	No	SP	Public	Yea	Gynecology and Obstetrics	2nd year	I follow my normal residence, without any changes	No		Yea	moderately	Extremely	A little bit	Extremely	moderately	A little bit	Not even a little	Not even a little	Much	Not even a little	Not even a little	A little bit	A little bit	A little bit	Not even a little	moderately	Extremely	moderately	Conversation with friends and family	Less than a week	a week or more	Less than a week	Almost everyday	Less than a week	Less than a week	a week or more	no day	no day	Much difficulty	Almost everyday	Almost everyday	Almost everyday	More than half the days	Not once	More than half the days
I agree to participate	Female	26	White	Alone	No	MG	Public	Yea	Pediatrics	1st year	My role has been changed to meet a specific pandemic demand	No		Yea	A little bit	Extremely	Not even a little	Much	moderately	A little bit	A little bit	Not even a little	Much	A little bit	Not even a little	A little bit	A little bit	A little bit	Not even a little	moderately	Extremely	Much	Support with fellow residents, preceptors and/or staff, Conversation with friends and family	Less than a week	Less than a week	Less than a week	Almost everyday	Almost everyday	a week or more	a week or more	a week or more	no day	Much difficulty	More than half the days	More than half the days	More than half the days	More than half the days	Several days	Several days
I agree to participate	Female	25	White	Alone	No	RJ	Private	No	Medical clinic	1st year	My role has been changed to meet a specific pandemic demand	Yea	5 hours or less	No	Much	Extremely	Not even a little	A little bit	Not even a little	Not even a little	Extremely	Not even a little	A little bit	Much	Not even a little	Extremely	Extremely	Extremely	Not even a little	Extremely	Much	Much	Conversation with friends and family	Less than a week	Less than a week	Less than a week	Almost everyday	Almost everyday	Less than a week	no day	no day	no day	little difficulty	Several days	Several days	Several days	Several days	Several days	Several days
I agree to participate	Female	24	White	Alone	No	SP	Public	Yea	Gynecology and Obstetrics	1st year	I follow my normal residence, without any changes	Yea	- 4 hours	No	Extremely	A little bit	Not even a little	A little bit	A little bit	Not even a little	moderately	Not even a little	A little bit	moderately	Not even a little	Much	moderately	moderately	Not even a little	Much	moderately	Much	Psychotherapy, Conversation with friends and family	a week or more	a week or more	no day	Almost everyday	a week or more	Almost everyday	no day	no day	no day	little difficulty	Almost everyday	Almost everyday	Almost everyday	Almost everyday	Several days	Almost everyday
I agree to participate	Female	31	White	Spouse (partner, boyfriend or fiancé)	No	SP	Public	Yea	emergency medicine	3rd year	I follow my normal residence, without any changes, My role has been changed to meet a specific demand of the pandemic	No		Yea	Much	Much	Not even a little	A little bit	Not even a little	Not even a little	A little bit	Not even a little	Extremely	moderately	Not even a little	moderately	A little bit	moderately	Not even a little	moderately	Not even a little	A little bit	Support with fellow residents, preceptors and/or staff	Less than a week	Almost everyday	a week or more	Almost everyday	Almost everyday	Almost everyday	Almost everyday	Almost everyday	Less than a week	extreme difficulty	Almost everyday	More than half the days	Almost everyday	Almost everyday	Almost everyday	Almost everyday
I agree to participate	Female	32	White	Spouse (partner, boyfriend or fiancé)	No	SP	Public	Yea	Medical clinic	2nd year	My role has been changed to meet a specific pandemic demand	Yea	5 hours or more	Yea	moderately	Extremely	moderately	Extremely	moderately	A little bit	Not even a little	Not even a little	Extremely	Not even a little	Not even a little	A little bit	Not even a little	Not even a little	Not even a little	moderately	moderately	moderately	I'm not careful	Almost everyday	Almost everyday	Almost everyday	Almost everyday	Almost everyday	a week or more	Almost everyday	a week or more	no day	extreme difficulty	More than half the days	More than half the days	More than half the days	Almost everyday	More than half the days	More than half the days
I agree to participate	Female	26	White	Alone	No	SP	Public	Yea	Radiology and Diagnostic Imaging	1st year	I follow my normal residence, without any changes	No		No	moderately	Extremely	A little bit	moderately	Not even a little	Much	A little bit	Not even a little	A little bit	moderately	Not even a little	A little bit	moderately	Not even a little	Not even a little	moderately	A little bit	moderately	Conversation with friends and family	Less than a week	a week or more	a week or more	Almost everyday	Less than a week	a week or more	a week or more	Less than a week	no day	little difficulty	Several days	Several days	Almost everyday	More than half the days	Several days	Several days
I agree to participate	Male	31	White	Spouse (partner, boyfriend or fiancé)	No	EC	Public	Yea	Clinical Specialties	5th year	I follow my normal residence, without any changes	No		Yea	Extremely	Extremely	moderately	Extremely	Not even a little	Extremely	Not even a little	Not even a little	Extremely	Not even a little	Not even a little	Not even a little	Not even a little	Not even a little	Not even a little	moderately	moderately	Not even a little	Conversation with friends and family	Almost everyday	Almost everyday	Almost everyday	Almost everyday	Almost everyday	Almost everyday	Almost everyday	Almost everyday	no day	Much difficulty	Almost everyday	Almost everyday	Almost everyday	Almost everyday	Almost everyday	Almost everyday
I agree to participate	Female	29	White	Spouse (partner, boyfriend or fiancé)	Yea	SP	Private	No	Family and Community Medicine	1st year	My role has been changed to meet a specific pandemic demand	Yea	+ 4 hours	Yea	Much	Extremely	A little bit	Not even a little	Not even a little	Not even a little	A little bit	Not even a little	Much	A little bit	Not even a little	Much	A little bit	moderately	A little bit	A little bit	Much	Much	Conversation with friends and family	a week or more	a week or more	a week or more	a week or more	Almost everyday	a week or more	a week or more	Less than a week	no day	Much difficulty	More than half the days	More than half the days	More than half the days	Several days	Not once	Several days
I agree to participate	Female	23	White	Family (parents and/or sibling)	No	SP	Public	Yea	Medical clinic	1st year	I follow my normal residence, without any changes	No		Yea	A little bit	Extremely	Not even a little	Extremely	Not even a little	A little bit	Not even a little	Not even a little	moderately	Not even a little	Not even a little	moderately	moderately	Not even a little	Not even a little	moderately	moderately	moderately	Conversation with friends and family	Almost everyday	a week or more	a week or more	Almost everyday	a week or more	Almost everyday	a week or more	Less than a week	no day	little difficulty	Almost everyday	Almost everyday	Almost everyday	Almost everyday	More than half the days	More than half the days
I agree to participate	Female	29	White	Alone	No	SP	Public	Yea	emergency medicine	3rd year	My role has been changed to meet a specific pandemic demand	Yea	+ 1 hour	Yea	A little bit	moderately	Extremely	moderately	Not even a little	Not even a little	Not even a little	Not even a little	Extremely	A little bit	Not even a little	A little bit	A little bit	Much	Not even a little	A little bit	Much	Much	Conversation with friends and family	Almost everyday	Almost everyday	Almost everyday	Almost everyday	Less than a week	Less than a week	Almost everyday	no day	no day	Much difficulty	Almost everyday	Almost everyday	Almost everyday	Almost everyday	Not once	Several days
I agree to participate	Female	25	White	Friends	No	SP	Private	Yea	Gynecology and Obstetrics	2nd year	I am a suspected/probable case of covid-19	No		Yea	Not even a little	Extremely	A little bit	Not even a little	Not even a little	A little bit	Not even a little	Not even a little	moderately	Not even a little	Not even a little	moderately	Not even a little	Not even a little	Not even a little	Not even a little	A little bit	A little bit	I'm not careful	a week or more	Less than a week	no day	Almost everyday	Almost everyday	no day	Less than a week	no day	no day	Much difficulty	Several days	Several days	Several days	Not once	Not once	Several days
I agree to participate	Female	27	Yellow	Family (parents and/or sibling)	No	SP	Public	Yea	Orthopedics and Traumatology	1st year	I follow my normal residence, without any changes	Yea	- 4 hours	No	moderately	Extremely	Not even a little	Not even a little	Not even a little	Not even a little	Not even a little	Not even a little	Not even a little	moderately	Not even a little	A little bit	Much	Not even a little	Not even a little	moderately	Extremely	A little bit	Talk to friends and family, I'm not careful	Almost everyday	Almost everyday	Almost everyday	Almost everyday	Almost everyday	Almost everyday	Almost everyday	a week or more	Less than a week	Much difficulty	More than half the days	Several days	Almost everyday	Almost everyday	Not once	Almost everyday
I agree to participate	Female	31	brown	Family (parents and/or sibling)	No	DF	Public	No	emergency medicine	3rd year	My role has been changed to meet a specific pandemic demand	No		Yea	Extremely	Much	Not even a little	Not even a little	Not even a little	Not even a little	Not even a little	Not even a little	Extremely	Not even a little	Not even a little	moderately	Not even a little	Much	A little bit	Not even a little	A little bit	Extremely	Support with fellow residents, preceptors and/or staff, Conversation with friends and family	no day	Less than a week	Less than a week	a week or more	Almost everyday	no day	Less than a week	no day	no day	no difficulty	Several days	Not once	Several days	Several days	Not once	Several days
I agree to participate	Female	29	brown	Family (parents and/or sibling)	No	RJ	Public	No	Medical clinic	1st year	My role has been changed to meet a specific pandemic demand	Yea	5 hours or less	No	Extremely	Extremely	Not even a little	A little bit	Not even a little	A little bit	Not even a little	Not even a little	Extremely	Not even a little	Not even a little	moderately	Not even a little	Not even a little	Not even a little	moderately	Extremely	moderately	Conversation with friends and family	Almost everyday	Almost everyday	a week or more	Almost everyday	Almost everyday	Almost everyday	Almost everyday	Less than a week	no day	little difficulty	Almost everyday	Almost everyday	Almost everyday	Almost everyday	Several days	Several days
I agree to participate	Male	28	White	Alone	No	MG	Public	Yea	Medical clinic	2nd year	I follow my normal residence, without any changes	No		Yea	Much	Much	Not even a little	Much	Not even a little	Not even a little	A little bit	Not even a little	Much	Not even a little	Not even a little	moderately	A little bit	moderately	Not even a little	A little bit	Much	Much	Support with fellow residents, preceptors and/or staff, Conversation with friends and family	no day	Less than a week	Less than a week	a week or more	no day	Less than a week	no day	Less than a week	no day	no difficulty	Several days	Several days	Several days	Several days	Not once	Several days
I agree to participate	Female	25	White	Spouse (partner, boyfriend or fiancé)	No	SP	Public	Yea	Medical clinic	1st year	I am a suspected/probable case of covid-19, my role has been changed to meet a specific demand of the pandemic	Yea	5 hours or less	Yea	Much	Much	A little bit	moderately	moderately	Not even a little	Not even a little	Not even a little	moderately	Much	Not even a little	moderately	A little bit	Not even a little	Not even a little	moderately	A little bit	moderately	Psychotherapy, Mind-body activity, Physical activity	Less than a week	Less than a week	Almost everyday	a week or more	Almost everyday	Almost everyday	Almost everyday	Almost everyday	no day	little difficulty	Almost everyday	More than half the days	More than half the days	More than half the days	Several days	Several days
I agree to participate	Female	23	White	Spouse (partner, boyfriend or fiancé)	No	RJ	Public	No	Medical clinic	1st year	My role has been changed to meet a specific pandemic demand	Yea	+ 4 hours	No	Much	Extremely	A little bit	Much	Not even a little	Not even a little	Not even a little	Not even a little	Much	A little bit	Not even a little	A little bit	Not even a little	A little bit	Not even a little	moderately	moderately	moderately	Conversation with friends and family	Almost everyday	Almost everyday	a week or more	Almost everyday	Almost everyday	Less than a week	Less than a week	no day	no day	no difficulty	More than half the days	Almost everyday	Almost everyday	Almost everyday	Not once	Almost everyday
I agree to participate	Male	26	White	Alone	No	SP	Public	Yea	Medical clinic	1st year	I follow my normal residence, without any changes	No		Yea	Much	Much	A little bit	moderately	Not even a little	moderately	Not even a little	Not even a little	Extremely	A little bit	Not even a little	moderately	A little bit	A little bit	Not even a little	moderately	moderately	moderately	Support with fellow residents, preceptors and/or staff, Conversation with friends and family	Less than a week	Less than a week	Less than a week	Almost everyday	Almost everyday	no day	Less than a week	a week or more	no day	no difficulty	Almost everyday	Several days	Several days	Several days	Several days	Several days
I agree to participate	Female	29	brown	Spouse (partner, boyfriend or fiancé)	No	MG	Public	Yea	emergency medicine	3rd year	I follow my normal residence, without any changes	No		Yea	Much	Much	moderately	Much	Not even a little	Not even a little	Not even a little	Not even a little	Extremely	Not even a little	Not even a little	Much	Not even a little	A little bit	Not even a little	moderately	Much	Much	I'm not careful	Almost everyday	a week or more	Almost everyday	Almost everyday	a week or more	Almost everyday	Almost everyday	a week or more	no day	Much difficulty	Almost everyday	Almost everyday	Almost everyday	Almost everyday	Not once	More than half the days
I agree to participate	Female	24	White	Alone	No	SP	Public	No	Medical clinic	1st year	I follow my normal residence, without any changes	No		Yea	moderately	A little bit	A little bit	A little bit	Not even a little	Not even a little	moderately	Not even a little	Extremely	moderately	Not even a little	Extremely	A little bit	moderately	Not even a little	moderately	moderately	moderately	Mind-body activity, Physical activity, Support with housemates, preceptors and/or staff, Conversation with friends and family	no day	no day	no day	no day	no day	no day	no day	no day	no day	no difficulty	Not once	Not once	Not once	Not once	Not once	Not once
I agree to participate	Male	24	White	Alone	No	SP	Public	Yea	General/Basic Surgery	1st year	I follow my normal residence, without any changes	No		Yea	Much	Extremely	Not even a little	A little bit	Not even a little	moderately	moderately	Not even a little	Extremely	Much	Not even a little	Much	Much	A little bit	Not even a little	Much	Extremely	Much	Conversation with friends and family	a week or more	a week or more	a week or more	Almost everyday	Less than a week	a week or more	Less than a week	Less than a week	no day	little difficulty	Several days	Not once	Several days	More than half the days	Not once	More than half the days
I agree to participate	Female	32	White	Alone	No	MG	Public	Yea	Surgical Specialties	4th year	I follow my normal residence, without any changes	Yea	5 hours or less	No	Extremely	Extremely	Much	Extremely	moderately	Not even a little	Not even a little	Not even a little	moderately	Not even a little	Not even a little	Not even a little	Not even a little	Not even a little	Not even a little	Not even a little	Extremely	Not even a little	I'm not careful	Almost everyday	Almost everyday	Almost everyday	Almost everyday	Almost everyday	Almost everyday	Almost everyday	Almost everyday	Almost everyday	extreme difficulty	Almost everyday	Almost everyday	Almost everyday	Almost everyday	More than half the days	Almost everyday
I agree to participate	Female	32	White	Spouse (partner, boyfriend or fiancé)	Yea	SP	Public	Yea	Pediatrics	2nd year	I follow my normal residence, without any changes	No		No	Extremely	Extremely	A little bit	moderately	Not even a little	Not even a little	A little bit	Not even a little	Not even a little	Not even a little	Not even a little	A little bit	Not even a little	Not even a little	Not even a little	Not even a little	Not even a little	moderately	Conversation with friends and family	no day	no day	Less than a week	Less than a week	a week or more	no day	a week or more	a week or more	no day	little difficulty	Not once	Not once	Several days	Several days	Several days	Several days
I agree to participate	Male	27	White	Spouse (partner, boyfriend or fiancé)	No	DF	Public	No	Clinical Specialties	3rd year	I was removed from my position due to an operational/administrative decision of my service	Yea	5 hours or less	No	Extremely	Much	Not even a little	moderately	Not even a little	A little bit	A little bit	Not even a little	moderately	Not even a little	Not even a little	A little bit	moderately	A little bit	Much	Not even a little	Much	Much	Physical activity, I'm not careful	a week or more	a week or more	a week or more	a week or more	a week or more	a week or more	a week or more	Less than a week	no day	extreme difficulty	More than half the days	More than half the days	Almost everyday	Almost everyday	Almost everyday	More than half the days
I agree to participate	Female	30	brown	Spouse (partner, boyfriend or fiancé)	No	MT	Public	Yea	General/Basic Surgery	1st year	I follow my normal residence, without any changes	No		No	A little bit	Extremely	Not even a little	Not even a little	Not even a little	Not even a little	Not even a little	Not even a little	Much	Not even a little	Not even a little	A little bit	Not even a little	Not even a little	Not even a little	A little bit	Not even a little	Extremely	I'm not careful	Almost everyday	Less than a week	Almost everyday	Almost everyday	Less than a week	a week or more	Less than a week	a week or more	Less than a week	little difficulty	Several days	Not once	More than half the days	Not once	Not once	Several days
I agree to participate	Female	26	White	Alone	No	SP	Public	Yea	anesthesiology	2nd year	I am a suspected/probable case of covid-19	Yea	5 hours or less	Yea	Much	Much	Not even a little	Much	Not even a little	A little bit	Not even a little	Not even a little	Extremely	A little bit	Not even a little	Much	Much	moderately	Not even a little	moderately	Extremely	moderately	Psychotherapy, Mind-body activity, Conversation with friends and family	Less than a week	no day	no day	Less than a week	no day	no day	no day	no day	no day	no difficulty	Not once	Not once	Not once	Several days	Not once	Several days
I agree to participate	Female	26	White	Spouse (partner, boyfriend or fiancé)	No	SP	Public	Yea	Pediatrics	2nd year	My role has been changed to meet a specific pandemic demand	Yea	5 hours or less	Yea	Much	Much	moderately	moderately	Not even a little	A little bit	moderately	Not even a little	Much	moderately	Not even a little	Extremely	moderately	moderately	Not even a little	moderately	moderately	moderately	Support with fellow residents, preceptors and/or staff, Conversation with friends and family	a week or more	a week or more	Almost everyday	Almost everyday	Almost everyday	Less than a week	a week or more	a week or more	no day	Much difficulty	More than half the days	More than half the days	Several days	Several days	Several days	Several days
I agree to participate	Female	26	White	Family (parents and/or sibling)	No	SP	Public	Yea	Medical clinic	1st year	My role has been changed to meet a specific pandemic demand	No		Yea	moderately	Extremely	A little bit	Much	Not even a little	A little bit	Not even a little	Not even a little	Much	Not even a little	Not even a little	Extremely	Not even a little	Not even a little	Not even a little	Much	moderately	Extremely	Psychotherapy	Less than a week	Less than a week	a week or more	Less than a week	Almost everyday	Less than a week	Less than a week	no day	no day	little difficulty	More than half the days	More than half the days	Several days	Several days	Not once	Several days
I agree to participate	Male	34	brown	Alone	No	SC	Public	Yea	emergency medicine	1st year	I follow my normal residence, without any changes	No		Yea	Much	Extremely	Not even a little	A little bit	Not even a little	Not even a little	moderately	Not even a little	Much	moderately	Not even a little	A little bit	Not even a little	moderately	Not even a little	moderately	moderately	moderately	I'm not careful	no day	no day	Less than a week	Less than a week	no day	Less than a week	Less than a week	Less than a week	no day	no difficulty	Not once	Not once	Not once	Not once	Not once	Not once
I agree to participate	Male	34	White	Family (parents and/or sibling)	No	SP	Public	Yea	Clinical Specialties	4th year	My role has been changed to meet a specific pandemic demand	No		Yea	Much	Extremely	Not even a little	Much	moderately	Not even a little	A little bit	Not even a little	moderately	A little bit	Not even a little	Much	A little bit	Much	Not even a little	moderately	Extremely	Much	Psychotherapy, Talking with friends and family, I'm not careful	Less than a week	a week or more	a week or more	Less than a week	Less than a week	Almost everyday	no day	no day	no day	Much difficulty	More than half the days	Several days	More than half the days	Not once	Not once	Several days
I agree to participate	Male	30	White	Alone	No	SP	Public	Yea	Pathology	2nd year	I was removed from my position due to an operational/administrative decision of my service	Yea	5 hours or less	No	moderately	Much	Not even a little	Much	Extremely	Not even a little	moderately	Not even a little	A little bit	Extremely	Not even a little	Much	A little bit	Not even a little	Not even a little	Extremely	Extremely	Extremely	I'm not careful	Almost everyday	Almost everyday	Almost everyday	Almost everyday	Almost everyday	Almost everyday	Almost everyday	a week or more	Almost everyday	Much difficulty	Almost everyday	Almost everyday	Almost everyday	Almost everyday	More than half the days	Almost everyday
I agree to participate	Female	26	White	Family (parents and/or sibling)	No	SP	Public	Yea	Medical clinic	1st year	I follow my normal residence, without any changes	No		Yea	moderately	Extremely	Much	Extremely	Not even a little	Extremely	Extremely	Not even a little	Much	Not even a little	Not even a little	Much	moderately	Not even a little	Not even a little	A little bit	Extremely	Not even a little	Physical activity, Support with housemates, preceptors and/or staff, Conversation with friends and family	Almost everyday	a week or more	Almost everyday	Almost everyday	Almost everyday	Less than a week	Almost everyday	Almost everyday	no day	extreme difficulty	Almost everyday	Almost everyday	Almost everyday	Almost everyday	Several days	More than half the days
I agree to participate	Female	25	White	Alone	No	MG	Public	Yea	otolaryngology	2nd year	I was removed from my position due to an operational/administrative decision of my service	Yea	5 hours or less	No	Extremely	Extremely	Much	moderately	Not even a little	Extremely	Not even a little	Not even a little	Much	Not even a little	Not even a little	moderately	Not even a little	Not even a little	Not even a little	Not even a little	Much	Not even a little	I'm not careful	Almost everyday	Almost everyday	Almost everyday	Almost everyday	Almost everyday	a week or more	Almost everyday	Almost everyday	no day	Much difficulty	Almost everyday	Almost everyday	Almost everyday	Almost everyday	Almost everyday	Almost everyday
I agree to participate	Female	32	brown	Family (parents and/or sibling)	No	MG	Public	Yea	emergency medicine	1st year	I follow my normal residence, without any changes	No		Yea	Much	Extremely	moderately	Much	Not even a little	Not even a little	Not even a little	Not even a little	Extremely	moderately	Not even a little	Not even a little	Not even a little	A little bit	Not even a little	A little bit	Extremely	moderately	Talk to friends and family, I'm not careful	no day	no day	no day	Almost everyday	no day	a week or more	Less than a week	Less than a week	no day	little difficulty	Not once	Not once	Not once	Not once	Not once	Not once
I agree to participate	Female	25	White	Friends	No	SP	Public	Yea	Medical clinic	1st year	My role has been changed to meet a specific pandemic demand	Yea		Yea	moderately	Much	Not even a little	Much	Not even a little	Not even a little	moderately	Not even a little	Extremely	moderately	Not even a little	Extremely	Much	A little bit	Not even a little	moderately	moderately	Much	Support with fellow residents, preceptors and/or staff, Conversation with friends and family	a week or more	a week or more	no day	Almost everyday	Almost everyday	a week or more	Almost everyday	Almost everyday	no day	little difficulty	Almost everyday	More than half the days	More than half the days	More than half the days	Not once	Not once
I agree to participate	Female	28	White	Family (parents and/or sibling)	No	MG	Public	Yea	Radiology and Diagnostic Imaging	2nd year	My role has been changed to meet a specific pandemic demand	Yea	5 hours or less	Yea	Extremely	Extremely	Not even a little	A little bit	Not even a little	moderately	A little bit	Not even a little	Extremely	A little bit	Not even a little	Not even a little	Not even a little	A little bit	Not even a little	moderately	A little bit	Much	Conversation with friends and family	Less than a week	Almost everyday	Less than a week	Almost everyday	a week or more	a week or more	a week or more	no day	no day	Much difficulty	Almost everyday	More than half the days	Almost everyday	Almost everyday	Not once	More than half the days
I agree to participate	Female	38	White	Spouse (partner, boyfriend or fiancé)	Yea	SP	Public	Yea	Family and Community Medicine	1st year	My role has been changed to meet a specific pandemic demand	No		Yea	Extremely	Extremely	Not even a little	moderately	Not even a little	Not even a little	Not even a little	Not even a little	Extremely	Not even a little	Not even a little	Much	Not even a little	moderately	Not even a little	moderately	Much	Extremely	Support with housemates, preceptors and/or staff, Conversation with friends and family, I don't care	Less than a week	Less than a week	Almost everyday	a week or more	a week or more	no day	Less than a week	Less than a week	no day	little difficulty	Almost everyday	More than half the days	More than half the days	Almost everyday	Not once	Not once
I agree to participate	Female	29	White	Alone	No	SP	Public	Yea	Clinical Specialties	4th year	I was removed from my role due to an operational/administrative decision of my service, My role was changed to meet a specific demand of the pandemic	Yea	5 hours or less	Yea	Extremely	A little bit	Not even a little	A little bit	A little bit	A little bit	Not even a little	Not even a little	Not even a little	A little bit	Not even a little	A little bit	A little bit	A little bit	Not even a little	A little bit	Not even a little	A little bit	Psychotherapy, Physical activity, Talking with friends and family	Less than a week	Less than a week	Less than a week	Less than a week	a week or more	a week or more	Almost everyday	a week or more	no day	little difficulty	Several days	Several days	Several days	Several days	Several days	Several days
I agree to participate	Male	27	White	Alone	No	SP	Public	Yea	emergency medicine	1st year	I follow my normal residence, without any changes	No		Yea	moderately	moderately	Not even a little	Not even a little	Not even a little	Not even a little	moderately	Not even a little	Extremely	moderately	Not even a little	Extremely	Much	moderately	Not even a little	Much	Not even a little	Extremely	Support with fellow residents, preceptors and/or staff, Conversation with friends and family	no day	no day	no day	no day	no day	no day	no day	no day	no day	no difficulty	Several days	Not once	Several days	Several days	Not once	Not once
I agree to participate	Male	26	brown	Family (parents and/or sibling)	No	IF	Public	Yea	Clinical Specialties	1st year	I follow my normal residence, without any changes	No		No	Not even a little	Not even a little	Not even a little	Not even a little	Not even a little	Not even a little	A little bit	Not even a little	A little bit	A little bit	Not even a little	A little bit	Not even a little	Not even a little	Not even a little	Not even a little	moderately	Not even a little	I'm not careful	no day	Almost everyday	Almost everyday	Almost everyday	a week or more	Almost everyday	Almost everyday	Almost everyday	a week or more	little difficulty	Almost everyday	Almost everyday	Almost everyday	Almost everyday	Almost everyday	Almost everyday
I agree to participate	Female	29	White	Family (parents and/or sibling)	No	LOL	Public	No	emergency medicine	3rd year	My role has been changed to meet a specific pandemic demand	No		Yea	moderately	Extremely	Much	Extremely	A little bit	A little bit	Much	Not even a little	Extremely	moderately	Not even a little	Much	moderately	Extremely	moderately	moderately	Much	Much	Psychotherapy, Mind-body activity, Support with fellow residents, preceptors and/or staff, Conversation with friends and family	Less than a week	a week or more	a week or more	a week or more	Less than a week	Less than a week	Almost everyday	no day	no day	Much difficulty	More than half the days	Almost everyday	More than half the days	Almost everyday	Not once	Several days
I agree to participate	Female	28	brown	Family (parents and/or sibling)	No	IF	Public	Yea	Medical clinic	1st year	My role has been changed to meet a specific pandemic demand	Yea	5 hours or less	No	Extremely	Extremely	moderately	Extremely	Not even a little	Not even a little	Not even a little	Not even a little	moderately	moderately	Not even a little	moderately	moderately	Not even a little	Not even a little	moderately	moderately	Much	Support with fellow residents, preceptors and/or staff, Conversation with friends and family	Almost everyday	Almost everyday	Almost everyday	Almost everyday	Almost everyday	Almost everyday	Almost everyday	Almost everyday	a week or more	extreme difficulty	Almost everyday	Almost everyday	Almost everyday	Almost everyday	Almost everyday	Almost everyday
I agree to participate	Female	26	brown	Family (parents and/or sibling)	No	IF	Public	Yea	Clinical Specialties	3rd year	I follow my normal residence, without any changes	Yea	5 hours or less	No	Extremely	Extremely	A little bit	A little bit	Not even a little	Not even a little	Not even a little	Not even a little	moderately	Not even a little	Not even a little	A little bit	Not even a little	Not even a little	Not even a little	A little bit	Much	A little bit	Support with fellow residents, preceptors and/or staff, Conversation with friends and family	Less than a week	Almost everyday	Almost everyday	Almost everyday	Almost everyday	Almost everyday	Almost everyday	a week or more	no day	Much difficulty	Almost everyday	Almost everyday	Almost everyday	Almost everyday	More than half the days	Almost everyday
I agree to participate	Female	30	brown	Alone	No	SP	Public	Yea	Clinical Specialties	2nd year	I am a suspected/probable case of covid-19	Yea	5 hours or more	Yea	Extremely	Much	Not even a little	moderately	A little bit	Not even a little	A little bit	Not even a little	moderately	Not even a little	Not even a little	A little bit	Not even a little	A little bit	Not even a little	A little bit	A little bit	A little bit	Mind-body activity, Support with housemates, preceptors and/or staff, Conversation with friends and family	a week or more	a week or more	a week or more	a week or more	Almost everyday	a week or more	a week or more	Less than a week	Less than a week	Much difficulty	More than half the days	More than half the days	More than half the days	More than half the days	Not once	More than half the days
I agree to participate	Male	26	White	Family (parents and/or sibling)	No	EC	Public	Yea	Medical clinic	2nd year	I follow my normal residence, without any changes	Yea	- 2 hours	No	A little bit	Much	Not even a little	Not even a little	Not even a little	moderately	moderately	Not even a little	A little bit	moderately	Not even a little	moderately	A little bit	A little bit	Not even a little	moderately	Much	A little bit	Conversation with friends and family	Less than a week	no day	no day	Less than a week	no day	Less than a week	Less than a week	no day	no day	little difficulty	Several days	Not once	Several days	Several days	Not once	Several days
I agree to participate	Female	27	brown	Spouse (partner, boyfriend or fiancé)	No	SP	Public	Yea	Clinical Specialties	3rd year	I was removed from my position due to an operational/administrative decision of my service	Yea	5 hours or less	No	Much	Much	Not even a little	Not even a little	Not even a little	moderately	moderately	Not even a little	moderately	moderately	Not even a little	Much	A little bit	moderately	Not even a little	Much	moderately	moderately	Support with fellow residents, preceptors and/or staff, Conversation with friends and family	a week or more	a week or more	Less than a week	Less than a week	a week or more	Less than a week	a week or more	no day	no day	little difficulty	Several days	Several days	Several days	Several days	Not once	Several days
I agree to participate	Female	29	Yellow	Spouse (partner, boyfriend or fiancé)	Yea	SP	Public	Yea	Clinical Specialties	4th year	I am a suspected/probable case of covid-19	Yea	5 hours or less	No	Extremely	Extremely	moderately	Much	Not even a little	Much	Not even a little	Not even a little	Not even a little	Not even a little	Not even a little	moderately	A little bit	Not even a little	Not even a little	moderately	Extremely	Not even a little	Conversation with friends and family	Almost everyday	Almost everyday	Almost everyday	a week or more	Almost everyday	Almost everyday	Almost everyday	a week or more	no day	Much difficulty	Almost everyday	More than half the days	More than half the days	Several days	Several days	Several days
I agree to participate	Female	25	White	Alone	No	SP	Public	Yea	emergency medicine	1st year	My role has been changed to meet a specific pandemic demand	Yea	5 hours or less	Yea	Not even a little	moderately	Extremely	Not even a little	Extremely	Extremely	Not even a little	Not even a little	Extremely	A little bit	Not even a little	A little bit	moderately	Not even a little	Not even a little	moderately	Much	Not even a little	Support with fellow residents, preceptors and/or staff, Conversation with friends and family	Less than a week	Less than a week	Almost everyday	Almost everyday	Almost everyday	Less than a week	Almost everyday	no day	no day	extreme difficulty	More than half the days	More than half the days	Several days	Several days	Not once	More than half the days
I agree to participate	Female	28	White	Spouse (partner, boyfriend or fiancé)	No	SP	Public	Yea	Medical clinic	4th year	I was removed from my position due to an operational/administrative decision of my service	Yea	5 hours or less	Yea	moderately	Much	A little bit	Not even a little	Not even a little	Not even a little	A little bit	Not even a little	moderately	A little bit	Not even a little	Extremely	Not even a little	moderately	Not even a little	moderately	A little bit	moderately	Physical activity, Support with housemates, preceptors and/or staff, Conversation with friends and family	Less than a week	Less than a week	Less than a week	Less than a week	a week or more	Less than a week	a week or more	no day	no day	Much difficulty	Several days	Several days	Several days	More than half the days	Not once	Several days
I agree to participate	Female	28	White	Spouse (partner, boyfriend or fiancé)	No	SP	Public	No	Psychiatry	2nd year	My role has been changed to meet a specific pandemic demand	No		Yea	A little bit	A little bit	Not even a little	Not even a little	Not even a little	Not even a little	Not even a little	Not even a little	Much	Not even a little	Not even a little	Not even a little	Not even a little	moderately	Not even a little	Not even a little	Not even a little	A little bit	I'm not careful	no day	no day	no day	no day	no day	no day	no day	no day	no day	no difficulty	Several days	Not once	Not once	Not once	Not once	Not once
I agree to participate	Female	25	White	Family (parents and/or sibling)	No	PB	Private	Yea	Ophthalmology	1st year	My role has been changed to meet a specific pandemic demand	Yea	5 hours or more	No	Extremely	Extremely	Not even a little	Not even a little	Not even a little	Not even a little	Not even a little	Not even a little	moderately	A little bit	Not even a little	moderately	moderately	moderately	Not even a little	A little bit	Much	Not even a little	Mind-body activity, Conversation with friends and family	a week or more	Less than a week	Almost everyday	a week or more	Almost everyday	Almost everyday	Almost everyday	Almost everyday	no day	Much difficulty	Almost everyday	More than half the days	Almost everyday	Almost everyday	More than half the days	Not once
I agree to participate	Female	23	White	Alone	No	SP	Public	Yea	Medical clinic	1st year	I follow my normal residence, without any changes	No		Yea	moderately	Much	Not even a little	A little bit	Not even a little	A little bit	A little bit	Not even a little	Extremely	moderately	Not even a little	A little bit	moderately	A little bit	Not even a little	moderately	Not even a little	A little bit	Support with fellow residents, preceptors and/or staff, Conversation with friends and family	Less than a week	Less than a week	Less than a week	Almost everyday	a week or more	a week or more	Less than a week	no day	no day	Much difficulty	Several days	Not once	More than half the days	Several days	Not once	Several days
I agree to participate	Female	31	White	Alone	No	SP	Public	Yea	Clinical Specialties	4th year	My role has been changed to meet a specific pandemic demand	Yea	- 4 hours	No	Extremely	Extremely	moderately	Much	Not even a little	moderately	Not even a little	Not even a little	Much	Not even a little	Not even a little	Not even a little	A little bit	A little bit	Not even a little	A little bit	moderately	Not even a little	Support with fellow residents, preceptors and/or staff	Less than a week	Less than a week	Almost everyday	a week or more	Almost everyday	no day	a week or more	Less than a week	no day	Much difficulty	Almost everyday	Almost everyday	Almost everyday	Almost everyday	More than half the days	Almost everyday
I agree to participate	Female	27	White	Spouse (partner, boyfriend or fiancé)	No	PB	Public	Yea	Gynecology and Obstetrics	1st year	I am a suspected/probable case of covid-19	Yea	5 hours or less	Yea	Extremely	Extremely	moderately	moderately	Not even a little	Extremely	Not even a little	Not even a little	A little bit	Not even a little	Not even a little	Not even a little	Not even a little	Not even a little	Not even a little	A little bit	moderately	Not even a little	Physical activity, Support with housemates, preceptors and/or staff	Almost everyday	Less than a week	Less than a week	a week or more	a week or more	no day	Almost everyday	Almost everyday	no day	Much difficulty	Almost everyday	More than half the days	More than half the days	More than half the days	More than half the days	Several days
I agree to participate	Female	25	White	Family (parents and/or sibling)	No	PB	Public	Yea	Gynecology and Obstetrics	1st year	I follow my normal residence, without any changes	Yea	- 4 hours	No	Extremely	Extremely	Extremely	Extremely	A little bit	Extremely	Not even a little	Not even a little	Not even a little	Not even a little	Not even a little	Much	A little bit	A little bit	Not even a little	A little bit	moderately	Much	I'm not careful	Almost everyday	Almost everyday	Almost everyday	Almost everyday	Almost everyday	Almost everyday	Almost everyday	Almost everyday	Less than a week	extreme difficulty	Almost everyday	Almost everyday	Almost everyday	Almost everyday	Almost everyday	Almost everyday
I agree to participate	Female	24	White	Friends	No	MG	Public	No	Medical clinic	1st year	I follow my normal residence, without any changes	No		Yea	Much	Extremely	Not even a little	A little bit	Not even a little	Much	Not even a little	Not even a little	Extremely	Not even a little	Not even a little	Extremely	A little bit	Not even a little	Not even a little	Not even a little	A little bit	Extremely	Support with fellow residents, preceptors and/or staff, Conversation with friends and family	Less than a week	Less than a week	Less than a week	Less than a week	Less than a week	a week or more	Less than a week	Less than a week	no day	little difficulty	Several days	Several days	Several days	Several days	Not once	Not once
I agree to participate	Female	25	White	Alone	No	SP	Public	Yea	Dermatology	1st year	My role has been changed to meet a specific pandemic demand	Yea	5 hours or more	Yea	Much	Extremely	Much	Extremely	Not even a little	Extremely	Not even a little	Not even a little	Extremely	Not even a little	Not even a little	A little bit	A little bit	A little bit	Not even a little	A little bit	Extremely	Much	Physical activity, Talking with friends and family	Almost everyday	Almost everyday	Almost everyday	Almost everyday	Almost everyday	a week or more	Less than a week	no day	no day	extreme difficulty	Almost everyday	Almost everyday	Almost everyday	Almost everyday	Several days	More than half the days
I agree to participate	Female	24	White	Family (parents and/or sibling)	No	PR	Private	No	Gynecology and Obstetrics	1st year	I follow my normal residence, without any changes	Yea	5 hours or less	Yea	Not even a little	Extremely	Much	Extremely	Not even a little	moderately	Not even a little	Not even a little	moderately	A little bit	Not even a little	moderately	Not even a little	Not even a little	A little bit	A little bit	Extremely	moderately	Psychotherapy, Support with fellow residents, preceptors and/or staff, Conversation with friends and family	Almost everyday	Almost everyday	Almost everyday	Almost everyday	Almost everyday	Almost everyday	Almost everyday	Almost everyday	no day	Much difficulty	Almost everyday	Almost everyday	Almost everyday	Almost everyday	Several days	Almost everyday
I agree to participate	Female	32	White	Family (parents and/or sibling)	No	IF	Public	Yea	Medical clinic	1st year	I was removed from my role because I was in a risk group	Yea	5 hours or more	No	moderately	moderately	Not even a little	Not even a little	Not even a little	moderately	A little bit	Not even a little	moderately	A little bit	Not even a little	Extremely	Much	A little bit	A little bit	moderately	Much	Extremely	Psychotherapy, Mind-body activity, Support with fellow residents, preceptors and/or staff, Conversation with friends and family	Less than a week	Less than a week	Less than a week	a week or more	a week or more	a week or more	Less than a week	Less than a week	no day	little difficulty	More than half the days	More than half the days	More than half the days	More than half the days	Several days	Almost everyday
I agree to participate	Male	26	black	Alone	No	PB	Public	Yea	Medical clinic	2nd year	My role has been changed to meet a specific pandemic demand	Yea	- 2 hours	No	Much	Much	Not even a little	Not even a little	Much	Not even a little	Not even a little	Much	Much	A little bit	Not even a little	A little bit	A little bit	moderately	A little bit	A little bit	A little bit	Much	Support with fellow residents, preceptors and/or staff, Conversation with friends and family	no day	Less than a week	Less than a week	Almost everyday	Less than a week	no day	Less than a week	no day	no day	little difficulty	Several days	Not once	Not once	Several days	Not once	Not once
I agree to participate	Female	24	White	Alone	No	SP	Public	Yea	otolaryngology	1st year	I follow my normal residence, without any changes	Yea	5 hours or less	No	Much	Extremely	Not even a little	Not even a little	Not even a little	Much	Not even a little	Not even a little	Extremely	A little bit	Not even a little	Much	moderately	moderately	Not even a little	A little bit	A little bit	A little bit	Physical activity, Talking with friends and family	no day	Less than a week	no day	Less than a week	no day	no day	no day	no day	no day	no difficulty	Several days	Not once	Not once	Several days	Not once	Not once
I agree to participate	Female	33	White	Spouse (partner, boyfriend or fiancé)	No	IF	Public	Yea	Surgical Specialties	4th year	I was removed from my role because I was in a risk group	Yea	5 hours or less	Yea	A little bit	moderately	A little bit	Extremely	Not even a little	A little bit	Not even a little	Not even a little	A little bit	Not even a little	Not even a little	Not even a little	A little bit	A little bit	Not even a little	A little bit	moderately	moderately	Support with fellow residents, preceptors and/or staff, Conversation with friends and family	Less than a week	a week or more	a week or more	a week or more	Almost everyday	Almost everyday	Almost everyday	a week or more	Less than a week	Much difficulty	Several days	Several days	Several days	Several days	Several days	Several days
I agree to participate	Female	25	White	Family (parents and/or sibling)	No	PR	Public	Yea	Ophthalmology	2nd year	I was removed from my role due to an operational/administrative decision of my service, My role was changed to meet a specific demand of the pandemic	Yea	- 4 hours	No	A little bit	Extremely	Extremely	Extremely	Not even a little	Much	A little bit	Not even a little	Not even a little	Not even a little	Not even a little	A little bit	A little bit	Not even a little	Not even a little	A little bit	Extremely	Much	Mind-body activity, Physical activity, Support with housemates, preceptors and/or staff, Conversation with friends and family	Less than a week	a week or more	Almost everyday	Almost everyday	Almost everyday	Less than a week	a week or more	a week or more	no day	Much difficulty	Almost everyday	Almost everyday	Almost everyday	Almost everyday	Several days	More than half the days
I agree to participate	Female	28	White	Family (parents and/or sibling)	No	SP	Public	Yea	Psychiatry	2nd year	My role has been changed to meet a specific pandemic demand	Yea	5 hours or less	No	moderately	moderately	Not even a little	A little bit	moderately	Much	Not even a little	Not even a little	A little bit	Not even a little	Not even a little	Much	Not even a little	Not even a little	Not even a little	Not even a little	moderately	Not even a little	Psychotherapy, Physical activity, Support with fellow residents, preceptors and/or staff, Conversation with friends and family	Less than a week	no day	no day	a week or more	Less than a week	Less than a week	Less than a week	no day	no day	little difficulty	Not once	Several days	Several days	Several days	Not once	Several days
I agree to participate	Female	38	White	Spouse (partner, boyfriend or fiancé)	No	SP	Public	Yea	anesthesiology	3rd year	I follow my normal residence, without any changes	No		Yea	Extremely	moderately	Not even a little	Not even a little	Not even a little	Not even a little	A little bit	Not even a little	Extremely	A little bit	Not even a little	moderately	Much	Much	Not even a little	moderately	moderately	Much	Conversation with friends and family	Less than a week	no day	Less than a week	a week or more	a week or more	no day	a week or more	no day	no day	no difficulty	Not once	Not once	Several days	Several days	Not once	Several days
I agree to participate	Female	32	White	Spouse (partner, boyfriend or fiancé)	No	PB	Public	Yea	Clinical Specialties	4th year	I follow my normal residence, without any changes	No		No	moderately	Extremely	Not even a little	Not even a little	Not even a little	Extremely	Not even a little	Not even a little	moderately	A little bit	Not even a little	Extremely	A little bit	Not even a little	Not even a little	moderately	A little bit	moderately	I'm not careful	a week or more	Almost everyday	no day	Less than a week	Less than a week	no day	a week or more	no day	no day	little difficulty	Several days	Not once	Not once	Several days	Not once	Several days
I agree to participate	Female	26	White	Alone	Yea	FOOT	Public	No	Surgical Specialties	4th year	I was removed from my position due to an operational/administrative decision of my service	Yea	5 hours or less	No	Extremely	Extremely	moderately	Extremely	A little bit	Not even a little	Not even a little	Not even a little	Much	Not even a little	Not even a little	Much	Not even a little	Not even a little	Not even a little	moderately	Extremely	Extremely	Support with housemates, preceptors and/or staff, Conversation with friends and family, I don't care	Almost everyday	a week or more	a week or more	Almost everyday	Almost everyday	Less than a week	no day	no day	no day	little difficulty	Almost everyday	Several days	Several days	More than half the days	Several days	Several days
I agree to participate	Female	25	White	Spouse (partner, boyfriend or fiancé)	No	MG	Public	Yea	emergency medicine	2nd year	I follow my normal residence, without any changes	No		Yea	moderately	Extremely	Not even a little	A little bit	Not even a little	moderately	Not even a little	Not even a little	Extremely	A little bit	Not even a little	A little bit	Not even a little	moderately	Not even a little	moderately	Much	Extremely	Physical activity, Talking with friends and family	Less than a week	a week or more	a week or more	a week or more	a week or more	no day	Almost everyday	Less than a week	no day	little difficulty	More than half the days	More than half the days	Almost everyday	Several days	More than half the days	Several days
I agree to participate	Male	24	White	Alone	No	PR	Public	No	Gynecology and Obstetrics	1st year	I follow my normal residence, without any changes	Yea	- 4 hours	Yea	Much	Much	moderately	moderately	Not even a little	Not even a little	Much	Not even a little	A little bit	Much	Not even a little	A little bit	moderately	moderately	Not even a little	moderately	A little bit	Much	Conversation with friends and family	Less than a week	no day	a week or more	a week or more	no day	no day	Less than a week	a week or more	no day	little difficulty	Several days	Not once	More than half the days	More than half the days	Several days	Several days
I agree to participate	Female	28	White	Family (parents and/or sibling)	No	BA	Public	Yea	Ophthalmology	2nd year	I follow my normal residence, without any changes	Yea	- 2 hours	Yea	Extremely	Extremely	moderately	A little bit	Not even a little	Extremely	Not even a little	Not even a little	moderately	Not even a little	Not even a little	A little bit	Not even a little	Not even a little	Not even a little	moderately	moderately	moderately	Conversation with friends and family	no day	no day	no day	no day	Less than a week	Less than a week	no day	no day	no day	no difficulty	Several days	Not once	Several days	Not once	Not once	Several days
I agree to participate	Male	27	White	Friends	No	SP	Public	Yea	otolaryngology	2nd year	I was removed from my position due to an operational/administrative decision of my service	Yea	5 hours or less	No	moderately	Much	Not even a little	Not even a little	A little bit	moderately	A little bit	Not even a little	Not even a little	moderately	Not even a little	Not even a little	A little bit	moderately	Not even a little	moderately	Extremely	moderately	Physical activity, Talking with friends and family	Less than a week	no day	Almost everyday	Less than a week	no day	no day	Less than a week	no day	no day	no difficulty	Not once	Not once	Several days	Not once	Not once	Not once
I agree to participate	Female	26	White	Family (parents and/or sibling)	No	MG	Private	No	General/Basic Surgery	1st year	My role has been changed to meet a specific pandemic demand	Yea	5 hours or less	Yea	moderately	moderately	Not even a little	Not even a little	moderately	A little bit	Not even a little	Not even a little	Extremely	Not even a little	Not even a little	Not even a little	Not even a little	A little bit	Not even a little	A little bit	Not even a little	moderately	Mind-body activity, Support with housemates, preceptors and/or staff, Conversation with friends and family	Less than a week	Less than a week	Less than a week	a week or more	a week or more	Less than a week	Less than a week	no day	no day	little difficulty	Several days	Several days	Several days	Several days	Several days	Several days
I agree to participate	Female	27	White	Spouse (partner, boyfriend or fiancé)	No	SP	Public	Yea	General/Basic Surgery	1st year	I am a suspected/probable case of covid-19, I was removed from my position due to an operational/administrative decision of my service	No		Yea	Much	Extremely	A little bit	A little bit	Not even a little	Not even a little	Not even a little	Not even a little	Extremely	A little bit	Not even a little	Much	A little bit	A little bit	Not even a little	moderately	moderately	A little bit	Support with fellow residents, preceptors and/or staff, Conversation with friends and family	Almost everyday	Almost everyday	Almost everyday	Almost everyday	Almost everyday	a week or more	a week or more	Almost everyday	no day	little difficulty	Almost everyday	Almost everyday	Almost everyday	Almost everyday	Almost everyday	Almost everyday
I agree to participate	Female	27	brown	Alone	No	SP	Public	Yea	Clinical Specialties	4th year	I was removed from my position due to an operational/administrative decision of my service	Yea	5 hours or less	Yea	Much	moderately	A little bit	Much	Much	Extremely	Not even a little	Not even a little	A little bit	Not even a little	Not even a little	Extremely	A little bit	A little bit	Not even a little	A little bit	A little bit	Not even a little	Support with fellow residents, preceptors and/or staff, Conversation with friends and family	Less than a week	Less than a week	Less than a week	Less than a week	a week or more	no day	a week or more	Less than a week	no day	Much difficulty	More than half the days	More than half the days	More than half the days	Not once	Not once	More than half the days
I agree to participate	Female	28	White	Alone	No	IF	Public	Yea	General/Basic Surgery	2nd year	My role has been changed to meet a specific pandemic demand	Yea	5 hours or less	No	Extremely	Extremely	Not even a little	Not even a little	Not even a little	A little bit	Not even a little	Not even a little	moderately	Not even a little	Not even a little	Not even a little	moderately	Not even a little	Not even a little	A little bit	Extremely	moderately	Conversation with friends and family	Less than a week	no day	Less than a week	Less than a week	no day	no day	Less than a week	no day	no day	little difficulty	Not once	Not once	Not once	Not once	Not once	Not once
[truncated: 2,524 more rows]
[truncated: 14 more columns]
